# Supplementary material for: Targeting the KLF5/PI3K/AKT axis as a therapeutic strategy to overcome neoadjuvant chemoresistance in colorectal cancer
Source: Front Immunol. 2025 Jul 15;16:1593639. doi: 10.3389/fimmu.2025.1593639 (PMC12303937; doi:10.3389/fimmu.2025.1593639)
Supplement: Supplementary file 7 [file Table1.xlsx]

## Sheet: scRNA sample info
sample_ID	Organisms	GSE_ID	sample_type	cell_type	Treatment	Notes
C103_T	Homo sapiens	GSE178341	CRC	mix single cells	Untreated	Surgery alone
C104_T	Homo sapiens	GSE178341	CRC	mix single cells	Untreated	Surgery alone
C105_T	Homo sapiens	GSE178341	CRC	mix single cells	Untreated	Surgery alone
C106_N	Homo sapiens	GSE178341	Normal	mix single cells	Untreated	Surgery alone
C107_N	Homo sapiens	GSE178341	Normal	mix single cells	Untreated	Surgery alone
C107_T	Homo sapiens	GSE178341	CRC	mix single cells	Untreated	Surgery alone
C109_N	Homo sapiens	GSE178341	Normal	mix single cells	Untreated	Surgery alone
C110_N	Homo sapiens	GSE178341	Normal	mix single cells	Untreated	Surgery alone
C111_N	Homo sapiens	GSE178341	Normal	mix single cells	Untreated	Surgery alone
C112_N	Homo sapiens	GSE178341	Normal	mix single cells	Untreated	Surgery alone
C112_T	Homo sapiens	GSE178341	CRC	mix single cells	Untreated	Surgery alone
C113_N	Homo sapiens	GSE178341	Normal	mix single cells	Untreated	Surgery alone
C113_T	Homo sapiens	GSE178341	CRC	mix single cells	Untreated	Surgery alone
C114_N	Homo sapiens	GSE178341	Normal	mix single cells	Untreated	Surgery alone
C115_N	Homo sapiens	GSE178341	Normal	mix single cells	Untreated	Surgery alone
C116_N	Homo sapiens	GSE178341	Normal	mix single cells	Untreated	Surgery alone
C119_N	Homo sapiens	GSE178341	Normal	mix single cells	Untreated	Surgery alone
C122_N	Homo sapiens	GSE178341	Normal	mix single cells	Untreated	Surgery alone
C123_N	Homo sapiens	GSE178341	Normal	mix single cells	Untreated	Surgery alone
C124_N	Homo sapiens	GSE178341	Normal	mix single cells	Untreated	Surgery alone
C124_T	Homo sapiens	GSE178341	CRC	mix single cells	Untreated	Surgery alone
C125_N	Homo sapiens	GSE178341	Normal	mix single cells	Untreated	Surgery alone
C125_T	Homo sapiens	GSE178341	CRC	mix single cells	Untreated	Surgery alone
C126_N	Homo sapiens	GSE178341	Normal	mix single cells	Untreated	Surgery alone
C126_T	Homo sapiens	GSE178341	CRC	mix single cells	Untreated	Surgery alone
C129_N	Homo sapiens	GSE178341	Normal	mix single cells	Untreated	Surgery alone
C129_T	Homo sapiens	GSE178341	CRC	mix single cells	Untreated	Surgery alone
C130_N	Homo sapiens	GSE178341	Normal	mix single cells	Untreated	Surgery alone
C132_N	Homo sapiens	GSE178341	Normal	mix single cells	Untreated	Surgery alone
C133_N	Homo sapiens	GSE178341	Normal	mix single cells	Untreated	Surgery alone
C133_T	Homo sapiens	GSE178341	CRC	mix single cells	Untreated	Surgery alone
C134_N	Homo sapiens	GSE178341	Normal	mix single cells	Untreated	Surgery alone
C134_T	Homo sapiens	GSE178341	CRC	mix single cells	Untreated	Surgery alone
C135_N	Homo sapiens	GSE178341	Normal	mix single cells	Untreated	Surgery alone
C135_T	Homo sapiens	GSE178341	CRC	mix single cells	Untreated	Surgery alone
C136_N	Homo sapiens	GSE178341	Normal	mix single cells	Untreated	Surgery alone
C136_T	Homo sapiens	GSE178341	CRC	mix single cells	Untreated	Surgery alone
C137_N	Homo sapiens	GSE178341	Normal	mix single cells	Untreated	Surgery alone
C138_N	Homo sapiens	GSE178341	Normal	mix single cells	Untreated	Surgery alone
C139_N	Homo sapiens	GSE178341	Normal	mix single cells	Untreated	Surgery alone
C140_N	Homo sapiens	GSE178341	Normal	mix single cells	Untreated	Surgery alone
C140_T	Homo sapiens	GSE178341	CRC	mix single cells	Untreated	Surgery alone
C142_N	Homo sapiens	GSE178341	Normal	mix single cells	Untreated	Surgery alone
C143_N	Homo sapiens	GSE178341	Normal	mix single cells	Untreated	Surgery alone
C145_T	Homo sapiens	GSE178341	CRC	mix single cells	Untreated	Surgery alone
C149_T	Homo sapiens	GSE178341	CRC	mix single cells	Untreated	Surgery alone
C150_T	Homo sapiens	GSE178341	CRC	mix single cells	Untreated	Surgery alone
C151_N	Homo sapiens	GSE178341	Normal	mix single cells	Untreated	Surgery alone
C152_N	Homo sapiens	GSE178341	Normal	mix single cells	Untreated	Surgery alone
C153_T	Homo sapiens	GSE178341	CRC	mix single cells	Untreated	Surgery alone
C155_N	Homo sapiens	GSE178341	Normal	mix single cells	Untreated	Surgery alone
C155_T	Homo sapiens	GSE178341	CRC	mix single cells	Untreated	Surgery alone
C157_N	Homo sapiens	GSE178341	Normal	mix single cells	Untreated	Surgery alone
C157_T	Homo sapiens	GSE178341	CRC	mix single cells	Untreated	Surgery alone
C159_T	Homo sapiens	GSE178341	CRC	mix single cells	Untreated	Surgery alone
C160_T	Homo sapiens	GSE178341	CRC	mix single cells	Untreated	Surgery alone
C161_T	Homo sapiens	GSE178341	CRC	mix single cells	Untreated	Surgery alone
C162_N	Homo sapiens	GSE178341	Normal	mix single cells	Untreated	Surgery alone
C162_T	Homo sapiens	GSE178341	CRC	mix single cells	Untreated	Surgery alone
C165_N	Homo sapiens	GSE178341	Normal	mix single cells	Untreated	Surgery alone
C166_T	Homo sapiens	GSE178341	CRC	mix single cells	Untreated	Surgery alone
C170_N	Homo sapiens	GSE178341	Normal	mix single cells	Untreated	Surgery alone
C171_TA	Homo sapiens	GSE178341	CRC	mix single cells	Untreated	Surgery alone
C171_TB	Homo sapiens	GSE178341	CRC	mix single cells	Untreated	Surgery alone
C172_T	Homo sapiens	GSE178341	CRC	mix single cells	Untreated	Surgery alone
COL07	Homo sapiens	GSE178318	CRC	mix single cells	Untreated	Surgery alone
COL12	Homo sapiens	GSE178318	CRC	mix single cells	Untreated	Surgery alone
COL15	Homo sapiens	GSE178318	CRC	mix single cells	NAC	3 cycles of CAPEOX
COL16	Homo sapiens	GSE178318	CRC	mix single cells	Untreated	Surgery alone
COL17	Homo sapiens	GSE178318	CRC	mix single cells	NAC	4 cycles of CAPEOX
COL18	Homo sapiens	GSE178318	CRC	mix single cells	NAC	8 cycles of FOLFOX-Bev
s0107	Homo sapiens	GSE225857	CRC,Normal	mix single cells	NAC	3 cycles of FOLFOX
s0115	Homo sapiens	GSE225857	CRC,Normal	mix single cells	NAC	4 cycles of FOLFOX
s0813	Homo sapiens	GSE225857	CRC,Normal	mix single cells	NAC	5 cycles of FOLFOXIRI
s0920	Homo sapiens	GSE225857	CRC,Normal	mix single cells	NAC	5 cycles of FOLFOX
s1125	Homo sapiens	GSE225857	CRC,Normal	mix single cells	NAC	8 cycles of FOLFOXIRI+Bev
s1231	Homo sapiens	GSE225857	CRC,Normal	mix single cells	NAC	3 cycles of FOLFOX
