# Supplementary material for: Targeting the KLF5/PI3K/AKT axis as a therapeutic strategy to overcome neoadjuvant chemoresistance in colorectal cancer
Source: Front Immunol. 2025 Jul 15;16:1593639. doi: 10.3389/fimmu.2025.1593639 (PMC12303937; doi:10.3389/fimmu.2025.1593639)
Supplement: Supplementary file 8 [file Table2.csv]

	p_val	avg_log2FC	pct.1	pct.2	p_val_adj	cluster	gene
1	0	2.65318819128687	0.226	0.069	0	0	CAPN6
2	0	2.18603281812162	0.154	0.048	0	0	AF064858.6
3	5.43195654670403e-177	2.15447127039646	0.179	0.093	1.88141246951641e-172	0	FN1
4	0	2.01835218741763	0.324	0.118	0	0	SMOC2
5	0	1.85617795323598	0.496	0.199	0	0	LEFTY1
6	0	1.72399759881401	0.201	0.082	0	0	CTHRC1
7	0	1.58730501560902	0.285	0.113	0	0	GYLTL1B
8	0	1.55377572702518	0.263	0.09	0	0	RP11-93B14.5
9	0	1.5146506275721	0.241	0.097	0	0	GMPR
10	0	1.49381729929505	0.43	0.164	0	0	PTPRO
11	0	1.48308936967885	0.212	0.074	0	0	ENPP3
12	0	1.47803695211406	0.399	0.176	0	0	PTCH1
13	7.40713868421523e-135	1.43930882650548	0.222	0.135	2.56553655466479e-130	0	NOTUM
14	0	1.41877502603296	0.515	0.2	0	0	LGR5
15	1.49984124736702e-277	1.41528300838176	0.193	0.086	5.19485014438041e-273	0	AQP1
16	0	1.41192535285949	0.512	0.23	0	0	FGGY
17	0	1.40711105111323	0.488	0.218	0	0	PROM1
18	0	1.37934231188836	0.483	0.201	0	0	SORBS2
19	1.16117237844002e-212	1.37810158138801	0.153	0.068	4.02183664996484e-208	0	UGT2B17
20	0	1.36062108473422	0.165	0.06	0	0	LINC00340
21	0	1.33257791640847	0.316	0.141	0	0	CHRM3
22	0	1.31948105603585	0.386	0.193	0	0	COL9A3
23	0	1.29962324585065	0.235	0.091	0	0	AC097500.2
24	0	1.29574887337548	0.254	0.103	0	0	CEL
25	5.17390396395879e-165	1.26188473727305	0.243	0.146	1.79203337695677e-160	0	IFI44L
26	0	1.25398639320131	0.285	0.131	0	0	CLDN2
27	0	1.22096531335054	0.271	0.106	0	0	BEX4
28	0	1.2186370277827	0.252	0.105	0	0	AMACR
29	0	1.20191756695505	0.162	0.061	0	0	PART1
30	0	1.19530709848001	0.223	0.09	0	0	IGF2
31	0	1.19069346298569	0.23	0.105	0	0	MT-TT
32	0	1.15604836093952	0.69	0.382	0	0	DPEP1
33	0	1.15362304515776	0.535	0.237	0	0	KIAA0226L
34	0	1.1441172630795	0.497	0.232	0	0	ST6GAL1
35	0	1.12867719604368	0.498	0.241	0	0	MT-TM
36	0	1.11250030162409	0.354	0.167	0	0	RGMB
37	2.45091559868783e-250	1.1077278574415	0.157	0.065	8.48899126761516e-246	0	ISX
38	0	1.10054612870202	0.359	0.168	0	0	PTK7
39	5.48412173967636e-263	1.09936337500115	0.183	0.08	1.8994804057543e-258	0	C10orf11
40	6.25141368039866e-194	1.06655687710391	0.154	0.071	2.16523964234288e-189	0	GAS6-AS1
41	8.45287122833458e-266	1.06055167182626	0.239	0.12	2.92773647864596e-261	0	PTPRD
42	0	1.06013422604241	0.596	0.305	0	0	CFTR
43	0	1.05785056845724	0.347	0.161	0	0	BEX2
44	8.31108741160777e-237	1.03715462948496	0.275	0.156	2.87862823588447e-232	0	TBXAS1
45	0	1.03290364293364	0.56	0.254	0	0	XXbac-BPG32J3.19
46	0	1.02711674544428	0.854	0.491	0	0	RNF43
47	0	1.01137807595002	0.332	0.159	0	0	PGAP1
48	8.6357712949632e-274	0.999209660430076	0.217	0.102	2.99108574572345e-269	0	PLPP3
49	0	0.992554006843863	0.307	0.121	0	0	NAALADL2
50	0	0.984224443964242	0.321	0.164	0	0	CAMK1D
51	0	0.978230130868836	0.372	0.193	0	0	MT-TI
52	0	0.974093576473357	0.226	0.099	0	0	TINAG
53	0	0.965669447024528	0.474	0.25	0	0	EFNA4
54	9.93588785068579e-232	0.964841364524471	0.168	0.075	3.44139411596353e-227	0	AC073283.4
55	5.84147257332835e-279	0.959153824174784	0.194	0.085	2.02325244049801e-274	0	SMAD9
56	1.67954109622752e-224	0.958655035839739	0.23	0.121	5.81725854089363e-220	0	PROS1
57	1.4916671195473e-174	0.957527271713988	0.219	0.124	5.16653823526402e-170	0	PIP5K2B
58	9.35061403993488e-213	0.948835335060804	0.158	0.07	3.23867867887184e-208	0	FMOD
59	0	0.945913289759091	0.31	0.143	0	0	FMO5
60	0	0.941481855017802	0.489	0.257	0	0	ALDH1B1
61	1.16701251435961e-258	0.940154923119976	0.269	0.142	4.04206454473593e-254	0	RARRES2
62	0	0.937051728716038	0.344	0.167	0	0	MT-TK
63	8.69836083273864e-290	0.934934189355942	0.259	0.131	3.01276425802735e-285	0	RP11-328M4.2
64	0	0.933955857076017	0.575	0.304	0	0	FAM105A
65	0	0.930865076602625	0.339	0.18	0	0	RP5-881L22.5
66	0	0.928225009586911	0.286	0.137	0	0	PRLR
67	0	0.923410649794286	0.31	0.12	0	0	KIF12
68	5.11644056334573e-172	0.922008915454505	0.159	0.078	1.77213035352043e-167	0	SCG5
69	0	0.918573824492182	0.413	0.218	0	0	RP11-159F24.1
70	3.46210310181256e-241	0.918553066911325	0.17	0.075	1.1991340303438e-236	0	RORC
71	0	0.917804539437808	0.53	0.274	0	0	ADCK3
72	0	0.916440907473009	0.421	0.211	0	0	ZNRF3
73	0	0.915799308230159	0.569	0.371	0	0	ASPSCR1
74	1.0952525102961e-170	0.91538841729088	0.163	0.082	3.79351659466156e-166	0	CTD-2037K23.2
75	0	0.911890799668962	0.661	0.348	0	0	FTX
76	2.61270933938371e-143	0.910823133440588	0.15	0.078	9.04938006788943e-139	0	EVA1A
77	0	0.910138455275993	0.42	0.225	0	0	CTC-228N24.3
78	0	0.910097930584553	0.373	0.21	0	0	C17orf63
79	0	0.90897186996111	0.257	0.125	0	0	RP11-285F7.2
80	0	0.908532696477769	0.864	0.577	0	0	ETS2
81	0	0.90300787170593	0.255	0.124	0	0	RP11-511P7.5
82	4.5846741665998e-275	0.898514812358533	0.262	0.136	1.58794774434351e-270	0	RP11-258C19.5
83	0	0.897625949829878	0.852	0.493	0	0	ASCL2
84	0	0.894566780723788	0.348	0.163	0	0	CACNA1D
85	6.22819096286443e-281	0.891855265446981	0.259	0.132	2.15719622189772e-276	0	CTC-459F4.2
86	2.26615602833039e-177	0.890862526795518	0.154	0.074	7.84905801972513e-173	0	RP11-791I24.4
87	5.95269385792853e-177	0.890553228562838	0.215	0.12	2.06177504463212e-172	0	AC112229.7
88	3.77787102417282e-266	0.88901992385764	0.219	0.105	1.3085034079325e-261	0	RP1-80B9.2
89	0	0.884819274642068	0.347	0.169	0	0	AP003774.1
90	1.58193806509733e-249	0.883834872323535	0.218	0.107	5.4792006822711e-245	0	RP11-392P7.6
91	0	0.879579080284375	0.215	0.094	0	0	BLNK
92	3.13990098864143e-190	0.875253649880097	0.159	0.075	1.08753610642585e-185	0	PCAT7
93	1.0804692180905e-214	0.873250688700337	0.21	0.106	3.74231318377825e-210	0	MT-TH
94	0	0.87269073065144	0.695	0.372	0	0	RP11-640M9.1
95	0	0.870829123210147	0.492	0.242	0	0	KANK1
96	0	0.869470159581945	0.591	0.322	0	0	SATB2
97	0	0.865991672983551	0.23	0.09	0	0	LRRC2
98	0	0.863856445378429	0.419	0.182	0	0	PLEKHB1
99	1.27103932824745e-194	0.860827499187637	0.197	0.102	4.40237181731785e-190	0	SULT1C2
100	8.91893225148239e-252	0.855692083638027	0.282	0.155	3.08916137462344e-247	0	RP11-172H24.4
101	0	0.854997469365581	0.321	0.165	0	0	RP11-395P17.3
102	6.69257620409638e-224	0.852480061697426	0.221	0.114	2.31804069405082e-219	0	SLC35E2
103	0	0.843604283692304	0.625	0.325	0	0	BCL11A
104	4.42121914355533e-200	0.843205788903247	0.206	0.108	1.53133346256182e-195	0	RP11-120K24.2
105	0	0.842762457779263	0.261	0.124	0	0	FAM3B
106	0	0.835228309693162	0.642	0.356	0	0	PLCB4
107	0	0.833039366486414	0.642	0.353	0	0	GABPB1-AS1
108	0	0.83210348183705	0.489	0.26	0	0	SLC44A3
109	4.39454296362691e-230	0.831371726545655	0.158	0.068	1.52209390088182e-225	0	FRMD4A
110	3.51298781305048e-175	0.826181526507094	0.196	0.106	1.21675845892817e-170	0	MTERFD3
111	0	0.825884000845529	0.578	0.314	0	0	RP11-220I1.1
112	0	0.822798593503034	0.345	0.183	0	0	NCRNA00107
113	2.22995831248962e-83	0.817726955462014	0.328	0.239	7.72368361113904e-79	0	OLFM4
114	0	0.816820168062141	0.291	0.146	0	0	PRH1
115	0	0.816547580564682	0.997	0.819	0	0	MT-ND3
116	1.26917997284653e-189	0.816377600880564	0.216	0.118	4.39593175395124e-185	0	CSRP2BP
117	2.62637002890174e-194	0.815534634396163	0.16	0.075	9.09669523210405e-190	0	XXbac-BPGBPG55C20.2
118	0	0.812677338201505	0.566	0.279	0	0	VAV3
119	0	0.812096867710717	0.316	0.156	0	0	SNRPN
120	0	0.811522946877298	0.39	0.207	0	0	RP11-164A7.1
121	0	0.809232515371159	0.573	0.331	0	0	NOX1
122	0	0.808857092164854	0.368	0.195	0	0	HOXA11-AS1
123	2.37211368689311e-167	0.808058693464825	0.207	0.116	8.21605296592296e-163	0	Z83851.1
124	1.94357704277913e-175	0.806629129595159	0.201	0.108	6.73177344536978e-171	0	RP11-627G18.3
125	0	0.806518761580723	0.903	0.61	0	0	SLC12A2
126	0	0.805632809236716	0.476	0.243	0	0	WNK2
127	5.48297564842908e-160	0.805477080500945	0.189	0.103	1.89908344558989e-155	0	RP11-995C19.3
128	6.05707257602869e-159	0.805363648892805	0.176	0.093	2.0979276574333e-154	0	CTD-2017D11.1
129	3.87172147464475e-226	0.804277326871376	0.243	0.13	1.34100944995796e-221	0	RP11-10E18.6
130	2.52410446992152e-262	0.8037542457299	0.178	0.076	8.74248824202016e-258	0	ADH1C
131	2.64783660680609e-138	0.803579109755427	0.18	0.102	9.17104687133359e-134	0	RP11-886P16.3
132	7.3182061133523e-230	0.802442440777023	0.199	0.096	2.5347338694207e-225	0	TLR4
133	1.93558993064589e-230	0.796870971443115	0.215	0.108	6.70410928378511e-226	0	DOPEY1
134	0	0.792306442060581	0.696	0.388	0	0	TRABD2A
135	0	0.792146871280081	0.334	0.183	0	0	GOLT1A
136	5.24755964640055e-243	0.791882503808249	0.217	0.106	1.81754475912729e-238	0	PBLD
137	0	0.789143409025942	0.243	0.105	0	0	ABAT
138	3.46450875472048e-300	0.783142397137182	0.34	0.191	1.19996725228499e-295	0	RP11-835E18.2
139	2.0472546486876e-278	0.776933416839919	0.267	0.137	7.09087120119437e-274	0	RP4-568C11.4
140	4.32819044490396e-306	0.774773994407981	0.35	0.194	1.49911204249694e-301	0	MT-TP
141	0	0.773569913949553	0.494	0.267	0	0	DAB2
142	1.14612911421943e-263	0.769877403374608	0.283	0.154	3.96973280001041e-259	0	RP11-151N17.2
143	0	0.769248172862504	0.311	0.156	0	0	NR6A1
144	1.15713165959238e-161	0.766958680824603	0.17	0.088	4.00784121616418e-157	0	ZCCHC24
145	0	0.761569554553803	0.349	0.181	0	0	LRIG1
146	0	0.7610861267983	0.481	0.253	0	0	SLC6A6
147	4.41516392067572e-239	0.756525999742654	0.267	0.145	1.52923617556524e-234	0	CTD-2377D24.6
148	0	0.752799942662145	0.401	0.216	0	0	AC074389.9
149	5.02419323087067e-167	0.752353151257628	0.232	0.135	1.74017956744437e-162	0	RP11-31F15.1
150	0	0.74932078798231	0.997	0.824	0	0	MT-ATP6
151	3.25707860979269e-122	0.746232325228421	0.198	0.12	1.1281217472878e-117	0	RP11-382A18.1
152	0	0.745837611369652	0.327	0.164	0	0	PRUNE2
153	0	0.744170893696271	0.851	0.57	0	0	FCGRT
154	1.0113139621927e-175	0.743900100405445	0.204	0.111	3.50278703945064e-171	0	ACTL10
155	7.81353819376691e-129	0.743681861684451	0.166	0.093	2.70629708879311e-124	0	RP11-421L21.3
156	0	0.743033446094332	0.3	0.152	0	0	RBBP8NL
157	2.50054223049145e-117	0.742652282360355	0.19	0.114	8.66087806953019e-113	0	SEMA3A
158	6.25873789013996e-254	0.739695367943828	0.255	0.133	2.16777645562888e-249	0	TMEM150A
159	1.45073115799695e-174	0.739456063639482	0.17	0.085	5.02475243883823e-170	0	ARSG
160	4.5115246832954e-152	0.739321952882918	0.194	0.109	1.56261168930619e-147	0	RP11-508N22.2
161	0	0.73692723149923	0.457	0.227	0	0	SESN1
162	1.47699400118082e-124	0.732598683147352	0.151	0.082	5.11571642248988e-120	0	BAIAP2-AS1
163	0	0.731655354187529	0.355	0.198	0	0	RP11-5C23.3
164	0	0.731525167478081	0.396	0.209	0	0	SLC5A1
165	2.91470623392429e-262	0.731224418236347	0.204	0.093	1.00953765118202e-257	0	ZNF608
166	0	0.725356759239042	0.997	0.823	0	0	MT-CYB
167	0	0.722866003024774	0.473	0.281	0	0	TMEM2
168	0	0.721408078019062	0.778	0.481	0	0	GLUL
169	7.87122298800943e-181	0.71722365419751	0.188	0.098	2.72627679412694e-176	0	AL592284.1
170	0	0.715787492797656	0.568	0.32	0	0	TRAF5
171	1.7298264383667e-155	0.715089624272619	0.207	0.118	5.9914268519269e-151	0	RP11-734K2.4
172	2.22485320483329e-263	0.71494400276598	0.329	0.19	7.70600156026059e-259	0	DIEXF
173	2.88149114227912e-210	0.713901234867748	0.215	0.111	9.98033272039798e-206	0	FHDC1
174	1.6835801957822e-154	0.712023798281102	0.19	0.105	5.83124836611123e-150	0	LINC00476
175	8.8533458574999e-172	0.711722994988335	0.247	0.145	3.06644487120367e-167	0	HOXA-AS4
176	0	0.711375993292306	0.324	0.152	0	0	CDHR1
177	2.0807300240686e-131	0.707567039628763	0.212	0.129	7.20681651136401e-127	0	PRUNE
178	2.57469419055559e-199	0.705509244700222	0.197	0.101	8.91771079840834e-195	0	ZSCAN16
179	1.61556020865846e-260	0.704595730868891	0.246	0.125	5.59565433870944e-256	0	TSGA10
180	3.57726677841391e-171	0.704289786825756	0.168	0.083	1.23902212137144e-166	0	TSHZ2
181	2.13877230821506e-223	0.704228922200554	0.214	0.109	7.40785176673367e-219	0	FAM175A
182	3.16410484421975e-226	0.703656134871187	0.306	0.177	1.09591935384395e-221	0	MPP1
183	0	0.702436748476278	0.401	0.226	0	0	IGF1R
184	2.15522191096556e-142	0.701715664808376	0.159	0.084	7.4648266108203e-138	0	RP5-995J12.2
185	1.46056588268244e-295	0.70145126995564	0.349	0.195	5.05881599125888e-291	0	ALDH1A1
186	3.09359237456847e-162	0.699620497282819	0.175	0.091	1.07149665485553e-157	0	FAM63A
187	1.58550408862148e-134	0.699443906282086	0.156	0.083	5.49155196134935e-130	0	IFIT1
188	4.43912433946308e-168	0.69712345744635	0.216	0.122	1.53753510621643e-163	0	GLTSCR1L
189	9.442407639577e-305	0.691646888038898	0.321	0.173	3.27047231004389e-300	0	NECTIN3
190	0	0.68933150445675	0.629	0.355	0	0	FARP1
191	0	0.688010733037155	0.504	0.255	0	0	EPHB3
192	1.68391653691597e-163	0.686149024155211	0.174	0.09	5.83241331726216e-159	0	SBSPON
193	1.57926430772575e-190	0.68462268643729	0.266	0.156	5.46993985623889e-186	0	MKL2
194	0	0.684477209167137	0.492	0.286	0	0	C2
195	1.92996680895443e-214	0.681741244632204	0.23	0.122	6.68463303949457e-210	0	PHOSPHO2
196	1.60130902194317e-82	0.679891079413259	0.202	0.137	5.54629392840235e-78	0	RP11-429J17.8
197	1.45173486776724e-102	0.676768873270538	0.157	0.092	5.0282288879986e-98	0	ZNF774
198	7.53575076040321e-245	0.676335722604055	0.307	0.175	2.61008263337326e-240	0	C7orf13
199	0	0.674094527418203	0.592	0.318	0	0	ZBTB20
200	2.74613121235487e-249	0.67395737031632	0.329	0.193	9.51150006711232e-245	0	DHRS4-AS1
201	7.94128875442193e-287	0.673297078196613	0.316	0.172	2.75054477298158e-282	0	IYD
202	0	0.671737250997157	0.617	0.365	0	0	CAT
203	1.09657308299715e-86	0.670633178862627	0.189	0.121	3.79809053026894e-82	0	RP11-350J20.12
204	1.87930456780272e-112	0.666616217011588	0.152	0.084	6.50915930104149e-108	0	GATM
205	7.34895756266778e-127	0.665961302996905	0.174	0.099	2.54538494140561e-122	0	RP11-169K16.9
206	0	0.66568957127763	0.493	0.292	0	0	FUCA1
207	0	0.665160110007066	0.445	0.261	0	0	SORT1
208	3.06263075197181e-303	0.66497626728021	0.42	0.253	1.06077278725296e-298	0	TMEM19
209	0	0.664768215515634	0.314	0.164	0	0	GGT7
210	0	0.664754063855573	0.417	0.24	0	0	ZNF503
211	0	0.663931772844781	0.584	0.353	0	0	TOX3
212	0	0.662722252789595	0.63	0.346	0	0	NFIA
213	1.75692408951103e-234	0.658534833691967	0.305	0.175	6.08528227643039e-230	0	RP11-390F4.3
214	0	0.658169863013196	0.578	0.332	0	0	WASHC3
215	2.33387611674965e-230	0.656384418238964	0.294	0.167	8.08361331797407e-226	0	PCAT1
216	6.74504248011385e-270	0.655713080632865	0.356	0.209	2.33621291341223e-265	0	KIAA0430
217	0	0.65536487449293	0.3	0.152	0	0	CEP68
218	2.60889162070377e-228	0.651672213758715	0.273	0.152	9.03615701746957e-224	0	TMEM55A
219	1.15847804127406e-112	0.647957062808926	0.168	0.098	4.01250454375683e-108	0	C21orf119
220	2.17659813981717e-161	0.647303272590944	0.159	0.08	7.53886531707076e-157	0	ZNF708
221	1.52464570032018e-257	0.644598872889491	0.292	0.159	5.28076284762896e-253	0	SPATC1L
222	1.14690273087484e-289	0.640165147432465	0.313	0.171	3.97241229865811e-285	0	FHIT
223	9.05997430788474e-264	0.635857127249529	0.232	0.113	3.13801270127896e-259	0	SHROOM4
224	0	0.633588145734115	0.28	0.126	0	0	ACSL6
225	5.76535833850873e-171	0.632839052616049	0.19	0.101	1.99688951412588e-166	0	FN3K
226	2.38501093933503e-161	0.631504806175208	0.219	0.125	8.26072388948083e-157	0	ZNF124
227	3.3501599759413e-106	0.630187355231481	0.165	0.097	1.16036140926703e-101	0	KLHL35
228	9.67680641000312e-248	0.629728434518102	0.224	0.11	3.35165866816868e-243	0	DYRK1B
229	0	0.627944939136225	0.455	0.268	0	0	PODXL2
230	0	0.626025331447522	0.628	0.384	0	0	MT-ATP8
231	1.61446866141438e-306	0.625330775671276	0.382	0.222	5.59187365567486e-302	0	LINC00511
232	0	0.624869265552635	0.304	0.153	0	0	MT-TL1
233	0	0.622521461457613	0.533	0.315	0	0	MECOM
234	2.04129321525552e-102	0.622144335187039	0.31	0.22	7.07022318035901e-98	0	CTGF
235	0	0.621913130306989	0.345	0.187	0	0	ZNF493
236	0	0.620648255444658	0.554	0.275	0	0	PROX1
237	2.1461628735486e-190	0.618932556346576	0.252	0.144	7.43344972882292e-186	0	B3GNT8
238	1.41879994816395e-219	0.618625021417708	0.337	0.206	4.91415550046065e-215	0	C17orf101
239	0	0.618606619695889	0.963	0.664	0	0	MT-RNR2
240	1.44635082861445e-111	0.617737165724884	0.263	0.175	5.00958072998901e-107	0	PDGFA
241	2.44179564892753e-134	0.617603011671283	0.17	0.094	8.45740340962538e-130	0	RTN2
242	3.69484857049951e-145	0.617419696502403	0.225	0.134	1.27974775087821e-140	0	RP3-325F22.5
243	5.05043163303838e-182	0.616803563904861	0.285	0.172	1.74926750041917e-177	0	APOLD1
244	0	0.61566788870603	0.784	0.484	0	0	QTRT1
245	0	0.614674595497302	0.449	0.269	0	0	TMEM5
246	0	0.613906064165255	0.441	0.219	0	0	SATB1
247	1.78128212781897e-236	0.613726903818004	0.329	0.196	6.16964877791378e-232	0	PTPRG
248	0	0.613572630610712	0.96	0.642	0	0	MT-RNR1
249	0	0.613488960703835	0.997	0.833	0	0	MT-CO3
250	0	0.610573140207763	0.677	0.397	0	0	MAP3K20
251	0	0.610300636513439	0.537	0.319	0	0	NFIB
252	1.83301595568284e-193	0.609835602502207	0.208	0.109	6.34883406410308e-189	0	LNX1
253	0	0.609361622718104	0.495	0.285	0	0	AC003029.1
254	1.455923685587e-155	0.609304005872695	0.194	0.108	5.04273727739914e-151	0	FRMD1
255	0	0.609180153696638	0.412	0.231	0	0	TCEAL1
256	2.97120199658065e-164	0.608242638956874	0.229	0.133	1.02910552353567e-159	0	CBWD6
257	1.21572054844392e-214	0.607890149766103	0.182	0.086	4.21076969159038e-210	0	CYP39A1
258	1.49620314864081e-105	0.607288497067718	0.17	0.102	5.18224922563232e-101	0	RP1-39G22.7
259	0	0.605285840771822	0.64	0.391	0	0	ANKH
260	4.52033824924423e-162	0.603521226191669	0.185	0.098	1.56566435600823e-157	0	CES3
261	0	0.60110911924859	0.595	0.34	0	0	PATJ
262	2.49316863772725e-250	0.601012046905448	0.318	0.183	8.6353388936321e-246	0	FMNL2
263	8.48707586585195e-233	0.60022084593677	0.233	0.12	2.93958359689648e-228	0	TEAD2
264	0	0.599491451140549	0.859	0.562	0	0	ZKSCAN1
265	4.37435983064971e-116	0.598865323553782	0.193	0.117	1.51510327094383e-111	0	CTC-358I24.1
266	3.1513267259858e-297	0.598554204006532	0.345	0.193	1.09149352481244e-292	0	ZNF704
267	7.88427538698324e-103	0.598243560346233	0.151	0.087	2.73079762303552e-98	0	RP11-61K9.3
268	5.11893863889298e-197	0.598241033613425	0.211	0.11	1.77299558696697e-192	0	PLEKHS1
269	1.15654477477393e-153	0.597417041791164	0.271	0.167	4.00580848190697e-149	0	IFI44
270	6.79040023387129e-302	0.596849086711145	0.379	0.22	2.35192302500366e-297	0	ZNF32
271	2.49797228915012e-237	0.596162870203661	0.218	0.108	8.65197682070035e-233	0	GDPD5
272	1.87776144156444e-173	0.596143293971385	0.161	0.078	6.50381452900258e-169	0	CARF
273	9.56363189267684e-210	0.595109737380976	0.299	0.178	3.31245954234755e-205	0	RP5-1129J21.3
274	0	0.594800820871037	0.997	0.835	0	0	MT-CO2
275	0	0.594396831952952	0.717	0.414	0	0	RP11-58B17.1
276	0	0.594327119262803	0.569	0.319	0	0	CTD-2001E22.2
277	3.31031075120903e-300	0.594281618015301	0.288	0.147	1.14655923178876e-295	0	SESN3
278	0	0.593705335628822	0.459	0.26	0	0	WIPI1
279	4.85220259181766e-274	0.593018747955746	0.363	0.213	1.68060888970196e-269	0	GALNT10
280	3.24410078838167e-176	0.592895939556805	0.266	0.158	1.12362674906387e-171	0	TMEM171
281	0	0.591230735066542	0.409	0.227	0	0	GCNT1
282	1.02394434084733e-238	0.590652296337513	0.288	0.161	3.54653361895883e-234	0	TLE2
283	4.31219407490421e-255	0.590095367200364	0.341	0.2	1.49357153978382e-250	0	JHDM1D-AS1
284	2.92534086705313e-165	0.589834469582871	0.213	0.119	1.01322106271252e-160	0	EXTL2
285	0	0.588846528173427	0.484	0.265	0	0	MAP2K6
286	3.44145407025383e-146	0.586638203667662	0.245	0.151	1.19198203177312e-141	0	LRIG3
287	0	0.585704470653802	0.524	0.308	0	0	RALGAPA2
288	4.05376633668879e-55	0.584495222325099	0.439	0.371	1.40406250837553e-50	0	BST2
289	4.26464559742529e-166	0.582441280954757	0.238	0.139	1.47710264912422e-161	0	MNX1-AS1
290	3.8642283470953e-176	0.582195082201553	0.192	0.101	1.33841413029993e-171	0	ACSM3
291	0	0.580562044778989	0.475	0.28	0	0	RP11-773D16.1
292	6.8190727639176e-190	0.580404487682357	0.223	0.122	2.3618540425105e-185	0	KIAA1211L
293	6.92277587190061e-119	0.580309792452791	0.216	0.135	2.39777265099149e-114	0	AC021218.2
294	9.51596150742301e-191	0.580224396393049	0.237	0.132	3.29594842771103e-186	0	CTTNBP2
295	1.49226615366653e-119	0.578932532173948	0.156	0.086	5.16861304983938e-115	0	AC159540.1
296	5.88344302664531e-153	0.577547204688615	0.201	0.114	2.03778932670887e-148	0	PLEKHG4
297	0	0.576917073011394	0.739	0.427	0	0	CDCA7
298	0	0.576527000462839	0.731	0.464	0	0	TRIM2
299	0	0.573893656308674	0.465	0.273	0	0	CTC-539A10.4
300	2.79191588768513e-225	0.573810366857879	0.277	0.155	9.67007986858622e-221	0	PPP1R9A
301	5.15033537644607e-146	0.57293575675862	0.222	0.132	1.78387016098586e-141	0	OXSM
302	1.11027306652156e-178	0.572103436337092	0.225	0.125	3.84554179320407e-174	0	HOXB4
303	1.21334343540267e-208	0.56973469205821	0.233	0.124	4.20253632286068e-204	0	MEX3A
304	1.78479535358285e-250	0.567530674109647	0.366	0.221	6.18181718666957e-246	0	MID1
305	0	0.567460367096943	0.604	0.339	0	0	AC073346.2
306	0	0.567376708312142	0.625	0.353	0	0	C16orf88
307	0	0.567307202767274	0.694	0.457	0	0	ZBTB38
308	1.12715747100521e-247	0.566753942266334	0.316	0.179	3.90402261657365e-243	0	SYNE4
309	0	0.566704892916762	0.634	0.375	0	0	NHLRC3
310	7.55391730983055e-302	0.566106206895348	0.4	0.236	2.61637479943291e-297	0	TM7SF2
311	0	0.565337877494212	0.394	0.194	0	0	KIAA1324
312	6.2499944394637e-96	0.56482029856046	0.203	0.131	2.16474807405265e-91	0	RNF217
313	2.27840990916264e-304	0.56442569782098	0.351	0.193	7.89150056137571e-300	0	PLAGL1
314	0	0.564332035310174	0.513	0.304	0	0	RP11-349A22.5
315	7.07458304723469e-302	0.564126085906207	0.335	0.18	2.45035258424021e-297	0	PTP4A3
316	0	0.563752436518923	0.754	0.532	0	0	TMEM176A
317	0	0.562929830425926	0.4	0.231	0	0	HOXB3
318	1.39994890914975e-120	0.560089666589735	0.194	0.117	4.84886304173106e-116	0	RP11-358M11.2
319	0	0.557337305904411	0.627	0.372	0	0	TMEM98
320	8.48225368894381e-112	0.556239868414728	0.22	0.141	2.93791338770258e-107	0	TTLL4
321	0	0.553910077580861	0.349	0.193	0	0	TSEN2
322	4.5184931777086e-154	0.553374086024933	0.257	0.158	1.56502529703115e-149	0	ZFPM1
323	0	0.5532145928432	0.612	0.362	0	0	EPHB2
324	1.58450775377561e-150	0.55176476699007	0.228	0.134	5.48810105597719e-146	0	URAD
325	0	0.551429380433279	0.474	0.27	0	0	TSPAN12
326	3.1417578169233e-248	0.551184181162361	0.284	0.157	1.08817923746955e-243	0	HNF1B
327	2.50666868254808e-194	0.549194628823663	0.319	0.198	8.68209764887354e-190	0	RP11-465B22.8
328	1.90060622402544e-147	0.548645822885658	0.193	0.108	6.58293971753452e-143	0	KIAA1370
329	0	0.548216354967449	0.698	0.444	0	0	FAM3D
330	0	0.548075429309102	0.997	0.829	0	0	MT-ND2
331	7.30258761716287e-111	0.548020884894122	0.153	0.086	2.52932424708053e-106	0	C11orf95
332	0	0.547903968060157	0.542	0.281	0	0	MT-TV
333	0	0.547873723858507	0.411	0.235	0	0	C11orf54
334	0	0.545615614756509	0.561	0.34	0	0	SH3D19
335	4.18582826879158e-210	0.54514611456738	0.177	0.084	1.44980347917865e-205	0	ZNF775
336	2.73308131786001e-151	0.544916595761723	0.25	0.153	9.46630045253992e-147	0	CXorf23
337	0	0.544254456201541	0.658	0.378	0	0	GS1-251I9.4
338	1.87429592589517e-182	0.54382103534154	0.273	0.163	6.49181136893051e-178	0	DNAJC16
339	0	0.543534193009918	0.451	0.261	0	0	TMEM168
340	5.09859026141611e-131	0.54345522733608	0.205	0.122	1.76594772294408e-126	0	CTD-2003C8.1
341	4.1794789971503e-127	0.541325343091966	0.186	0.107	1.44760434545298e-122	0	VWA5A
342	9.47400155650816e-116	0.540958058820857	0.173	0.101	3.28141517911216e-111	0	LINC00543
343	2.419966001005e-256	0.54042045590304	0.363	0.217	8.38179424108093e-252	0	EVI5
344	0	0.540250644721261	0.491	0.3	0	0	HOXB8
345	1.33202903879912e-163	0.539653105832603	0.195	0.104	4.61361577878464e-159	0	PCSK1N
346	1.67774139385429e-272	0.539527361367745	0.332	0.187	5.81102509175371e-268	0	ZNF224
347	1.15114821678519e-76	0.539104082814077	0.162	0.103	3.98711696365718e-72	0	CKMT2
348	0	0.539067336583123	0.878	0.652	0	0	CD46
349	0	0.538768347776141	0.894	0.651	0	0	MPC2
350	0	0.537282787037755	0.959	0.823	0	0	PRDX5
351	4.38042285888738e-120	0.536746848354878	0.174	0.099	1.51720326140423e-115	0	LRRC19
352	1.63916462599232e-105	0.536082669584747	0.192	0.119	5.67741059858699e-101	0	GRIN2B
353	5.7776015892839e-195	0.536029962504915	0.348	0.221	2.00113008646437e-190	0	TMEM57
354	3.47412669896678e-124	0.535589419177052	0.185	0.108	1.20329852345414e-119	0	SMAD1
355	0	0.535444155908887	0.634	0.408	0	0	SELENBP1
356	0	0.535122663241988	0.386	0.216	0	0	DUSP18
357	7.80011177393586e-248	0.530731944137434	0.391	0.244	2.70164671402043e-243	0	C11orf57
358	0	0.530015270003633	0.469	0.281	0	0	GUCY2C
359	7.87038933362432e-199	0.529969039781369	0.307	0.186	2.72598804959412e-194	0	DOPEY2
360	1.8241677965046e-199	0.528994970243621	0.288	0.171	6.31818757997333e-195	0	ZZZ3
361	3.57532137142438e-298	0.528793947205433	0.421	0.253	1.23834831020655e-293	0	FNIP2
362	7.7642597423333e-77	0.527917799696366	0.21	0.143	2.68922900435456e-72	0	SIPA1L2
363	0	0.527891267101261	0.997	0.818	0	0	MT-ND1
364	8.49631244017987e-214	0.527830336925096	0.278	0.159	2.9427827767807e-209	0	NME7
365	3.91131903354717e-200	0.527529309680416	0.287	0.17	1.3547244604594e-195	0	C11orf74
366	0	0.527521631169691	0.514	0.312	0	0	AC090937.2
367	1.53993452972405e-137	0.527078360438499	0.233	0.143	5.33371723715221e-133	0	SPIN2B
368	4.5897020113057e-113	0.526713216252256	0.174	0.102	1.58968918863584e-108	0	AL035209.2
369	2.2019490005278e-248	0.524770946448341	0.387	0.236	7.62667055822807e-244	0	FAM134B
370	0	0.524587052532646	0.509	0.292	0	0	MAOA
371	0	0.524195992840205	0.822	0.576	0	0	IGBP1
372	0	0.523585188994314	0.793	0.509	0	0	GPR160
373	7.40824122395481e-196	0.523373102113286	0.225	0.12	2.56591843032899e-191	0	ZFP14
374	0	0.522931383690912	0.703	0.425	0	0	EPB41L4A-AS1
375	3.9752853827584e-169	0.522607919103428	0.366	0.241	1.3768798451722e-164	0	PTGR1
376	3.41413338434707e-118	0.520536468666869	0.191	0.114	1.18251923900245e-113	0	RP11-150O12.3
377	5.65492937000984e-247	0.518998486294737	0.37	0.226	1.95864133659661e-242	0	AC004951.6
378	2.30302455155029e-142	0.518990508407478	0.231	0.139	7.97675583674959e-138	0	SCPEP1
379	8.24918636329308e-98	0.51732040310975	0.196	0.126	2.85718818879019e-93	0	C22orf29
380	0	0.516700108555564	0.61	0.349	0	0	MAP1LC3A
381	0	0.516662921527445	0.675	0.433	0	0	PSMG1
382	2.32793001790478e-201	0.516231033980086	0.257	0.145	8.06301841001499e-197	0	RALGPS1
383	0	0.515968992049379	0.631	0.375	0	0	AC069513.3
384	0	0.515456296800007	0.96	0.705	0	0	GLTSCR2
385	6.3305669934067e-194	0.515279417791186	0.286	0.17	2.19265518383634e-189	0	RP11-83A24.2
386	6.8554503970639e-192	0.514533128355241	0.194	0.099	2.37445379952705e-187	0	LIPT1
387	4.56854262853159e-170	0.514210874933869	0.3	0.189	1.5823604248182e-165	0	KIAA0141
388	0	0.514195465659826	0.76	0.514	0	0	MSRB2
389	1.13384446524894e-116	0.51307495736548	0.155	0.086	3.92718368983624e-112	0	INTU
390	1.26440423992016e-51	0.512899937734864	0.159	0.111	4.37939052538747e-47	0	LDOC1L
391	2.32874458023838e-241	0.511644935388498	0.409	0.259	8.06583972811366e-237	0	C1orf27
392	3.46218830132234e-177	0.510077147294655	0.201	0.107	1.199163540046e-172	0	SAMD13
393	5.79903706591456e-101	0.510064525967033	0.229	0.152	2.00855447815017e-96	0	CCDC41
394	1.69549229640725e-220	0.508925982687066	0.399	0.255	5.87250711783615e-216	0	CTC-444N24.11
395	7.81881801719013e-142	0.508907132438043	0.185	0.103	2.70812580843398e-137	0	ZNF780B
396	1.08294320708221e-240	0.508028590145697	0.285	0.157	3.75088209204994e-236	0	FUT6
397	0	0.507409005447483	0.424	0.245	0	0	SHPRH
398	1.54773527530429e-189	0.506133316908635	0.318	0.196	5.36073589954393e-185	0	RP13-582O9.5
399	1.06674185147969e-262	0.506074731776538	0.338	0.194	3.69476707678506e-258	0	MAML2
400	8.68467060817318e-238	0.50590407735712	0.275	0.152	3.00802251184686e-233	0	CCDC122
401	5.47044323368571e-164	0.505554274297868	0.176	0.091	1.89474271841938e-159	0	IRAK1BP1
402	4.74148678384644e-114	0.50455318617867	0.184	0.11	1.64226136245305e-109	0	CATSPER2
403	3.67846623644471e-188	0.503901581049448	0.333	0.21	1.27407356565499e-183	0	RP11-242D8.1
404	0	0.503886975283049	0.711	0.432	0	0	TRAPPC6A
405	0	0.503150146960381	0.688	0.413	0	0	NBDY
406	5.16389887029985e-280	0.5017745781205	0.383	0.227	1.78856801271706e-275	0	RIOX2
407	4.91503348470065e-269	0.501495871221595	0.396	0.241	1.70237099776092e-264	0	TEN1
408	0	0.501240359008707	0.613	0.371	0	0	FRYL
409	5.3043427250068e-243	0.500609207341299	0.299	0.167	1.83721214623335e-238	0	RP11-480D4.3
410	1.00421369829959e-160	0.500443700912686	0.264	0.161	3.47819456543046e-156	0	MINPP1
411	0	0.499815583953947	0.405	0.23	0	0	KIAA1147
412	0	0.499227044148217	0.561	0.343	0	0	WDR77
413	3.44224849009092e-173	0.499114897489483	0.213	0.117	1.19225718702789e-168	0	ZNF566
414	0	0.498937040995866	0.409	0.222	0	0	UTRN
415	0	0.49684882070607	0.85	0.575	0	0	FERMT1
416	0	0.49674735915281	0.51	0.313	0	0	ZG16B
417	3.57914549226114e-203	0.496492310136822	0.302	0.181	1.23967283269957e-198	0	ZCCHC11
418	0	0.496425632909437	0.44	0.259	0	0	CTD-2119F7.2
419	4.59317974841114e-123	0.495612489837737	0.196	0.116	1.59089373765968e-118	0	FAIM2
420	0	0.494113310136247	0.594	0.362	0	0	EXOSC5
421	1.9424259574213e-165	0.493181553063832	0.263	0.16	6.72778654612441e-161	0	MLYCD
422	9.04752594304777e-159	0.493074920590734	0.182	0.097	3.13370108563402e-154	0	ZNF559
423	5.27893162607856e-125	0.492657964582658	0.183	0.106	1.82841075800857e-120	0	ACTR3C
424	2.66090593875695e-127	0.49235406802314	0.18	0.103	9.21631380947858e-123	0	EFCAB4B
425	0	0.492168334211361	0.554	0.336	0	0	TNFSF10
426	3.5968444326012e-170	0.49178992486582	0.225	0.127	1.24580303767575e-165	0	ZNF260
427	0	0.491205894161814	0.807	0.474	0	0	CCDC56
428	4.40842030819863e-155	0.490306968881133	0.219	0.127	1.52690045794768e-150	0	UBE3D
429	1.57552268543507e-72	0.489529148647177	0.163	0.106	5.45698037327291e-68	0	RP5-1125A11.1
430	0	0.48951075154264	0.539	0.272	0	0	TDGF1
431	4.03624237000428e-211	0.489389702523785	0.272	0.149	1.39799290727468e-206	0	APCDD1
432	1.61827565252854e-213	0.488984885660154	0.337	0.207	5.60505955009784e-209	0	C3orf17
433	1.38709238652552e-183	0.488659368174274	0.2	0.105	4.80433318996979e-179	0	ACVR2B
434	1.85012446596038e-131	0.487588321736187	0.175	0.098	6.40809110030037e-127	0	ZNF814
435	3.83552155721135e-138	0.487247896971831	0.166	0.089	1.32847124655572e-133	0	ILDR1
436	0	0.487201127021734	0.56	0.336	0	0	FAM108C1
437	1.47308980148741e-213	0.486696619473079	0.52	0.357	5.10219383643179e-209	0	C2orf82
438	7.38923692679455e-304	0.486289381735237	0.37	0.21	2.55933610196456e-299	0	FAM221A
439	0	0.485500904561197	0.738	0.47	0	0	FAM60A
440	4.53938616756842e-188	0.485141467485422	0.328	0.207	1.572261792999e-183	0	C14orf179
441	0	0.485067393298682	0.473	0.283	0	0	ACSS1
442	2.50657497193777e-122	0.484814005776444	0.255	0.165	8.68177307280366e-118	0	AC090421.1
443	9.27579327181833e-74	0.484302162701999	0.151	0.095	3.21276375762699e-69	0	ARHGEF10
444	7.25053473528592e-209	0.483909610155062	0.211	0.109	2.51129521091363e-204	0	METAP1D
445	0	0.483305293424616	0.727	0.449	0	0	TMEM63A
446	0	0.482368837931253	0.636	0.394	0	0	GBAS
447	7.9398112718278e-269	0.482094801272542	0.385	0.233	2.75003303211028e-264	0	PDK2
448	1.93128662897999e-242	0.48063233019723	0.346	0.207	6.68920436813508e-238	0	DOCK7
449	0	0.480337550952675	0.422	0.247	0	0	ZNF358
450	2.5277403597826e-116	0.479932140194403	0.193	0.116	8.75508151014301e-112	0	PEX11A
451	0	0.479718869113789	0.503	0.293	0	0	MGAT5
452	1.64269991045426e-274	0.479687850669719	0.379	0.226	5.68965540984937e-270	0	ACSF3
453	5.54469125819931e-103	0.479461276811154	0.247	0.165	1.92045926418991e-98	0	DGAT2
454	1.44051620604384e-161	0.477103258340382	0.284	0.177	4.98937193125343e-157	0	C5orf28
455	1.746436871213e-162	0.476179356691522	0.244	0.144	6.04895874713336e-158	0	RP11-44F21.5
456	0	0.475252827635185	0.443	0.27	0	0	NRIP1
457	0	0.475195296909379	0.775	0.544	0	0	MYC
458	5.81366455579744e-213	0.474525430980952	0.308	0.183	2.013620855546e-208	0	FGFRL1
459	3.10467251533646e-125	0.474186089775589	0.196	0.116	1.07533437241194e-120	0	CBWD3
460	0	0.474108150747881	0.493	0.29	0	0	KLHL23
461	1.36721964650949e-102	0.473603153050545	0.175	0.106	4.73550196765028e-98	0	FPGT
462	0	0.473094049397498	0.569	0.348	0	0	TFDP2
463	3.15263966163025e-129	0.472750459804942	0.183	0.105	1.09194827320225e-124	0	CYP4V2
464	1.2595852389416e-145	0.472015161744486	0.313	0.207	4.36269943359811e-141	0	SEPN1
465	1.66124058321763e-132	0.471128917808115	0.217	0.131	5.75387288403258e-128	0	ZNF268
466	2.31788744627728e-173	0.470841566393492	0.274	0.167	8.02823495892598e-169	0	PLXNA2
467	1.32816409557717e-104	0.470818271899534	0.185	0.113	4.60022916144107e-100	0	ATP7A
468	2.7792233082829e-156	0.470653550054185	0.292	0.185	9.62611785056866e-152	0	AC005921.2
469	1.31256402926066e-119	0.470264812438688	0.212	0.131	4.54619677174723e-115	0	TCTN1
470	2.1527618236939e-254	0.46967035875511	0.398	0.245	7.4563058525462e-250	0	ZNF12
471	0	0.469533771655764	0.471	0.284	0	0	ARFGEF3
472	0	0.469453024799263	0.503	0.286	0	0	KLHL24
473	1.60881144538158e-242	0.469393481863976	0.392	0.244	5.57227932222363e-238	0	ICK
474	0	0.469392878262501	0.739	0.494	0	0	TSPAN6
475	1.04496761673388e-90	0.469268631892658	0.155	0.093	3.61934983731948e-86	0	KLHDC9
476	4.89413529174763e-113	0.469177069556828	0.17	0.099	1.69513269964971e-108	0	PARD3B
477	1.28445376454772e-149	0.468912614980455	0.237	0.142	4.44883405888747e-145	0	ADCK4
478	2.03717616415027e-247	0.468787721917288	0.377	0.228	7.05596336215088e-243	0	ZNF37A
479	0	0.468781033364472	0.644	0.403	0	0	C21orf59
480	0	0.467498660302829	0.878	0.578	0	0	STARD10
481	1.07075605584475e-146	0.467130989342101	0.275	0.175	3.70867067502389e-142	0	LRRC8D
482	4.08514993978462e-113	0.466727962574415	0.185	0.111	1.4149325331438e-108	0	BTD
483	2.39484572699961e-193	0.466629482031502	0.288	0.172	8.29478766003584e-189	0	PPFIBP2
484	1.16168372623737e-213	0.465705407268424	0.378	0.239	4.02360775419575e-209	0	KIAA0368
485	1.95844251851461e-115	0.465400062151251	0.241	0.155	6.78326150712722e-111	0	ATP11C
486	1.60902418918767e-250	0.465230360650642	0.495	0.323	5.5730161816704e-246	0	TMEM238
487	1.1817525543692e-143	0.465206875178318	0.243	0.148	4.09311814731315e-139	0	CH507-513H4.1
488	0	0.464936615808946	0.624	0.365	0	0	RP11-21N3.1
489	8.66178701791091e-103	0.46486677219486	0.165	0.098	3.00009655152362e-98	0	LMCD1
490	6.17801742916586e-198	0.464033761199718	0.264	0.151	2.13981811676589e-193	0	DNAH14
491	1.01937803844073e-188	0.461830582689227	0.212	0.113	3.53071777394332e-184	0	NREP
492	0	0.461320604321116	0.768	0.505	0	0	AKAP1
493	3.41563850177358e-144	0.461183982548316	0.229	0.138	1.1830405514743e-139	0	C5orf63
494	3.24404345067494e-197	0.459863718185644	0.292	0.172	1.12360688957577e-192	0	TRAPPC2B
495	1.47578224407042e-227	0.459736580297873	0.348	0.211	5.1115193805623e-223	0	CTA-293F17.1
496	0	0.45949389635249	0.827	0.547	0	0	PLPP2
497	2.99130954388934e-212	0.45934111237867	0.702	0.532	1.03606997362151e-207	0	SPINK1
498	0	0.459282845083966	0.539	0.325	0	0	HIBCH
499	8.8313005631222e-254	0.45926380846634	0.337	0.195	3.058809263043e-249	0	ZNF766
500	0	0.459135371206961	0.976	0.843	0	0	COMMD6
501	0	0.458670066752532	0.441	0.256	0	0	RP11-304L19.5
502	0	0.457403924605579	0.55	0.324	0	0	CHD6
503	0	0.457296242595377	0.64	0.405	0	0	MAGED2
504	1.03325517835846e-152	0.45685423426952	0.241	0.145	3.57878263576237e-148	0	SNX30
505	2.24462311919975e-149	0.45672916181489	0.307	0.202	7.77447663566025e-145	0	GSTT1
506	0	0.456698058321856	0.741	0.432	0	0	CHCHD8
507	6.84757466909856e-64	0.456694849422353	0.161	0.107	2.37172596238898e-59	0	RP11-706O15.1
508	0	0.456461467911087	0.577	0.357	0	0	RNF130
509	1.50653216420498e-122	0.456103855899802	0.196	0.117	5.21802480394038e-118	0	CTD-2186M15.3
510	1.76542056676668e-240	0.45609775884308	0.42	0.268	6.11471067505308e-236	0	SPAG1
511	0	0.456093274929165	0.752	0.5	0	0	GOLIM4
512	4.76156314830628e-185	0.455863492332821	0.252	0.145	1.64921501204736e-180	0	DHRS12
513	1.98472901406359e-55	0.454968548862655	0.157	0.107	6.87430741311064e-51	0	RP11-284F21.10
514	1.14966588264007e-58	0.454857533814994	0.194	0.138	3.98198275111216e-54	0	RP1-239B22.5
515	3.98118784091209e-108	0.454749278012442	0.173	0.103	1.37892422057831e-103	0	RP11-391M1.3
516	6.57019575221925e-187	0.454713813119679	0.278	0.165	2.27565300073866e-182	0	MBTD1
517	0	0.454049546937289	0.888	0.606	0	0	CNPY2
518	0	0.453251244630808	0.888	0.669	0	0	UFC1
519	0	0.453119624352477	0.999	0.979	0	0	RPL10
520	6.36362775752396e-188	0.452852348080746	0.331	0.204	2.204106110096e-183	0	HMGCS2
521	1.05258917684345e-158	0.452522673948237	0.226	0.131	3.64574787291496e-154	0	NUDT7
522	0	0.452473426091554	0.442	0.261	0	0	TMEM192
523	0	0.452255621106899	0.997	0.829	0	0	MT-ND4
524	0	0.451611323408461	0.72	0.496	0	0	RCN1
525	2.49427012793094e-154	0.449750611146963	0.312	0.2	8.63915401510162e-150	0	CEMIP
526	0	0.449369023264926	0.937	0.705	0	0	ERGIC3
527	1.33869497689979e-184	0.448654991064298	0.304	0.186	4.6367039219901e-180	0	CTB-55O6.8
528	3.40801777228628e-142	0.44594047108178	0.222	0.132	1.18040103560908e-137	0	C5orf45
529	7.26657438261051e-80	0.444952019453559	0.185	0.122	2.51685070316098e-75	0	RP11-96D1.11
530	1.68093905708085e-183	0.444420965872445	0.263	0.154	5.82210051810522e-179	0	SLX4IP
531	1.15719817749542e-168	0.444005679453962	0.329	0.214	4.00807160757315e-164	0	FAM35A
532	3.35441009320333e-123	0.443569025169961	0.253	0.163	1.16183347988191e-118	0	MIGA1
533	0	0.443513031923059	0.682	0.435	0	0	TXNDC12
534	8.95632282352205e-221	0.442996316030036	0.421	0.273	3.1021119731551e-216	0	SLC39A10
535	0	0.442309944139907	0.547	0.328	0	0	ZNF91
536	0	0.44225362401588	0.522	0.323	0	0	CTDSPL
537	1.10496887218013e-216	0.441837954698959	0.206	0.102	3.82717018568311e-212	0	TGFBR3
538	1.25115522614105e-140	0.440665575032975	0.186	0.104	4.33350124126213e-136	0	ZNF891
539	5.12875878170337e-215	0.440583145976254	0.212	0.107	1.77639689163078e-210	0	SEC16B
540	0	0.44036967825219	0.772	0.51	0	0	REPIN1
541	8.18850468050791e-195	0.439591948981754	0.359	0.23	2.83617048114072e-190	0	CTU1
542	4.47602755220688e-103	0.439403755722812	0.243	0.161	1.55031690298237e-98	0	C16orf52
543	1.79784527567555e-177	0.439260687583927	0.274	0.163	6.22701689682985e-173	0	FITM2
544	1.06685893527261e-153	0.439177280364945	0.271	0.169	3.69517260821021e-149	0	AC100748.2
545	6.27881943225336e-74	0.438856539169767	0.16	0.102	2.17473189855527e-69	0	PAIP2B
546	8.05718447497245e-184	0.435824617591373	0.369	0.242	2.79068641475146e-179	0	KIAA1429
547	0	0.435412177118943	0.377	0.21	0	0	IFT74
548	8.14075255984494e-267	0.43498396649515	0.239	0.118	2.81963105662789e-262	0	LPAR6
549	0	0.434236380112817	0.964	0.804	0	0	RACK1
550	4.24782225311361e-204	0.433869072225573	0.351	0.219	1.47127571558843e-199	0	NOXO1
551	2.2772506163348e-206	0.433805215735664	0.316	0.191	7.88748523473721e-202	0	NECAB3
552	8.04092556673524e-79	0.433121905575246	0.156	0.098	2.78505497929442e-74	0	PIGV
553	7.81103360196133e-307	0.433013328839024	0.425	0.255	2.70542959837533e-302	0	PIGM
554	0	0.432970464777484	0.72	0.426	0	0	RP4-614O4.5
555	2.9910013582351e-210	0.430554265798031	0.295	0.172	1.03596323043831e-205	0	FBXL20
556	2.93744790689882e-220	0.430530295040645	0.301	0.175	1.01741445703348e-215	0	MCCC1
557	5.79664590921776e-67	0.430517287619963	0.16	0.106	2.00772627711667e-62	0	RP11-197O15.1
558	2.9916524221448e-304	0.43019659807368	0.53	0.342	1.03618873293407e-299	0	FAM134A
559	0	0.430091473698945	0.804	0.559	0	0	HSD17B12
560	2.16337748018358e-181	0.429898850715026	0.277	0.165	7.49307424036383e-177	0	TNRC6C
561	5.7872604837271e-204	0.428930888216136	0.34	0.211	2.00447554114372e-199	0	POMGNT1
562	9.2990449720205e-134	0.428563380131075	0.274	0.177	3.22081721650902e-129	0	BTBD3
563	0	0.428392768254447	0.569	0.371	0	0	VGLL4
564	1.71663747039221e-172	0.427001710929419	0.198	0.106	5.94574554245047e-168	0	NEIL1
565	0	0.426997988486708	0.708	0.465	0	0	LPP
566	2.09756386700467e-104	0.426402056593697	0.18	0.109	7.26512220975737e-100	0	MFSD4B
567	6.98196792319115e-269	0.425962356781591	0.383	0.231	2.41827440987649e-264	0	ZNF444
568	3.34740260160765e-162	0.425552939418809	0.27	0.164	1.15940636509282e-157	0	ANO10
569	1.39330806925233e-98	0.42524567834318	0.183	0.113	4.82586182866237e-94	0	ZDHHC1
570	3.81516150903723e-123	0.425009849359855	0.189	0.111	1.32141934027014e-118	0	AIFM3
571	3.47285182286668e-258	0.424617377570617	0.406	0.247	1.2028569573681e-253	0	SLC39A8
572	4.65362862916676e-110	0.424448293691027	0.167	0.097	1.6118308119982e-105	0	ZBTB37
573	6.77960367824251e-303	0.424336788834226	0.526	0.337	2.34818352999608e-298	0	KCNN4
574	0	0.424214940293751	0.604	0.388	0	0	CMTM8
575	6.98795180991965e-199	0.424209985296211	0.279	0.163	2.42034698888377e-194	0	SHD
576	4.43774882806035e-202	0.424059737896961	0.322	0.196	1.53705868408698e-197	0	ZBTB33
577	0	0.42370472838159	1	0.987	0	0	RPL39
578	4.4389615497288e-200	0.422676383622059	0.314	0.191	1.53747872236407e-195	0	ADGRA3
579	3.17809062370738e-231	0.422200028114555	0.302	0.173	1.10076346842729e-226	0	HEXDC
580	1.03178763793256e-158	0.421691561511201	0.296	0.187	3.57369966274322e-154	0	SLC9A3
581	4.15585417111487e-98	0.421689373210028	0.369	0.269	1.43942165070735e-93	0	MX1
582	1.69425619295418e-58	0.421587139638178	0.161	0.11	5.8682257499161e-54	0	KCTD6
583	1.00622358641745e-146	0.42032593860953	0.246	0.15	3.48515601391549e-142	0	CH17-340M24.3
584	1.66851055734518e-148	0.420112763959839	0.218	0.127	5.77905316642078e-144	0	ZNF254
585	0	0.420070502101914	0.57	0.37	0	0	RNF13
586	3.10313298317267e-98	0.419898843373001	0.172	0.104	1.07480114005169e-93	0	AC058791.1
587	5.07112493612603e-125	0.419328517553079	0.156	0.084	1.75643483287661e-120	0	BCAS3
588	1.50306260018879e-145	0.41915375560802	0.241	0.145	5.20600762201388e-141	0	SORBS1
589	0	0.419057063477851	0.553	0.354	0	0	TUG1
590	2.04247142376301e-254	0.418967883892401	0.369	0.221	7.07430402334555e-250	0	KLC4
591	4.25893208798398e-265	0.417828245764134	0.505	0.331	1.47512371799413e-260	0	ZFC3H1
592	1.65893900760347e-81	0.417578181648472	0.16	0.1	5.74590114673539e-77	0	ZNF337
593	0	0.417483766518434	0.635	0.394	0	0	SECISBP2
594	0	0.41730897997262	0.476	0.283	0	0	ENGASE
595	9.64903858013949e-152	0.41718966098723	0.26	0.16	3.34204100261711e-147	0	RP11-352M15.2
596	5.47426880729944e-130	0.417166319439118	0.234	0.145	1.89606774409623e-125	0	HDAC11
597	0	0.41705185048629	0.703	0.416	0	0	QPRT
598	2.96882145009079e-230	0.416558694593722	0.418	0.265	1.02828099745345e-225	0	VSNL1
599	4.18983577414133e-112	0.416443553038889	0.183	0.109	1.45119151873159e-107	0	RP11-166P13.4
600	6.96486971370841e-124	0.416432355917673	0.199	0.119	2.41235227404005e-119	0	CD302
601	2.47211691761569e-202	0.416131999284216	0.262	0.148	8.56242415585371e-198	0	ZNF605
602	3.04804070887744e-181	0.414664911090648	0.219	0.12	1.05571937992679e-176	0	NMNAT3
603	0	0.414337082855897	0.997	0.833	0	0	MT-CO1
604	3.84127627292616e-113	0.413159683581012	0.188	0.113	1.3304644498907e-108	0	ZFP90
605	5.04333980785308e-275	0.412963382650641	0.45	0.278	1.74681117584799e-270	0	DDC
606	0	0.411766415234215	0.658	0.414	0	0	MLLT4
607	0	0.410786432749474	0.652	0.401	0	0	NTHL1
608	1.21313816521905e-260	0.410452415816308	0.418	0.257	4.20182534905272e-256	0	LYRM5
609	0	0.410146159489629	0.555	0.324	0	0	ARID5B
610	0	0.410058110229551	0.878	0.612	0	0	ALKBH7
611	1.15753415168049e-258	0.409726874753948	0.451	0.287	4.00923528776055e-254	0	SKIV2L2
612	1.61252008507702e-255	0.409192822463444	0.36	0.215	5.58512456667277e-251	0	IMMP2L
613	4.96772961991335e-109	0.409169308413994	0.203	0.126	1.72062283115319e-104	0	NUDT12
614	1.38689996184687e-134	0.408851363634513	0.226	0.137	4.80366670785283e-130	0	CRAT
615	3.68897977432298e-183	0.407810746513163	0.311	0.193	1.27771503463451e-178	0	SDSL
616	5.02170708369136e-244	0.407473628001264	0.368	0.225	1.73931846550734e-239	0	DYNC2LI1
617	5.67343550950513e-146	0.407421018692365	0.176	0.095	1.9650511230722e-141	0	FAAH2
618	2.07444508890606e-157	0.406859057036171	0.293	0.185	7.18504800993504e-153	0	NIPAL1
619	6.32833502404456e-264	0.406564247088586	0.461	0.295	2.19188211892807e-259	0	RFWD2
620	0	0.406314977495008	0.789	0.519	0	0	MT-ND6
621	3.66634149358128e-89	0.405374178081708	0.151	0.09	1.26987403971681e-84	0	ZNF627
622	1.36671512207525e-275	0.404945378204481	0.699	0.49	4.73375449681982e-271	0	GDF15
623	6.00777826792013e-305	0.40459263058879	0.616	0.403	2.08085408087682e-300	0	TESC
624	1.92910375420422e-98	0.404506213691492	0.238	0.159	6.68164376306173e-94	0	FAM175B
625	1.638589828819e-123	0.404166529348432	0.236	0.149	5.67541973109749e-119	0	BMPR1A
626	0	0.404165712430806	0.992	0.935	0	0	RPL5
627	0	0.403701340884188	0.687	0.435	0	0	PRR15L
628	3.17043785081993e-265	0.403582968635402	0.42	0.26	1.09811285400999e-260	0	FANCF
629	1.37269777180738e-156	0.403576386069059	0.251	0.151	4.75447600243203e-152	0	BEND7
630	4.65735827220385e-141	0.403514041253041	0.207	0.12	1.61312261116053e-136	0	RRAGB
631	2.59668252205498e-305	0.403500693874744	0.457	0.28	8.99386958338963e-301	0	RAB40B
632	6.62126716946436e-77	0.402588767417149	0.179	0.117	2.29334209681568e-72	0	ZNF771
633	0	0.400948207012455	0.813	0.527	0	0	TMEM261
634	1.11572462069203e-102	0.400065272430691	0.183	0.112	3.8644237962289e-98	0	SMARCAL1
635	2.21303097448771e-171	0.399937295945299	0.329	0.211	7.66505408323564e-167	0	AC007246.3
636	2.14352176543926e-172	0.399870813632452	0.27	0.161	7.42430198677544e-168	0	TRMT1L
637	1.38444713534679e-141	0.399603553970282	0.181	0.1	4.79517109798714e-137	0	TBCK
638	0	0.398958846596506	0.577	0.379	0	0	APIP
639	4.74638623149168e-170	0.398569103569995	0.244	0.141	1.64395833513946e-165	0	BDH2
640	1.19054555638265e-160	0.398424617402549	0.274	0.169	4.12357358908695e-156	0	ZNF205
641	0	0.397936813612703	0.968	0.759	0	0	TSPAN8
642	3.78621907376601e-210	0.397880054636447	0.318	0.191	1.3113948383896e-205	0	RNF146
643	0	0.397450458750021	0.462	0.273	0	0	ZFHX3
644	1.12183797352898e-194	0.397406502936983	0.279	0.163	3.88559800511499e-190	0	NPHP3
645	1.73696831465251e-183	0.396957400023075	0.302	0.185	6.01616345463044e-179	0	RPP40
646	0	0.395867875209127	0.524	0.313	0	0	TCEA3
647	1.43221792734784e-127	0.395398758452175	0.235	0.146	4.96063001316197e-123	0	GRAMD3
648	0	0.394402435860339	0.999	0.975	0	0	RPS4X
649	1.6533997006286e-172	0.393564073874094	0.234	0.132	5.72671520309723e-168	0	KBTBD3
650	3.05593581664509e-133	0.393231990774628	0.253	0.16	1.05845392945319e-128	0	IRF2BP1
651	1.13008295630607e-86	0.39272702241992	0.174	0.11	3.91415532746171e-82	0	CCDC24
652	6.90359034101599e-73	0.392711600179596	0.165	0.107	2.3911275505143e-68	0	AC084018.1
653	1.44304297792528e-261	0.392677961822463	0.434	0.272	4.998123658342e-257	0	IFT52
654	7.09950947264244e-143	0.392553384137228	0.238	0.144	2.45898610094443e-138	0	ZNF561
655	3.09100989807298e-171	0.392466415878565	0.351	0.227	1.07060218829656e-166	0	RP11-12G12.7
656	5.08864572364914e-145	0.392440486699499	0.278	0.177	1.76250333284312e-140	0	GLI4
657	2.81085282302186e-252	0.392435156504913	0.433	0.274	9.73566983781851e-248	0	WDR11
658	0	0.391971435155377	0.582	0.377	0	0	C11orf1
659	1.52000702656401e-144	0.39178966180236	0.266	0.166	5.26469633720709e-140	0	MARCH3
660	5.25579912153348e-247	0.390747783501658	0.423	0.267	1.82039858373433e-242	0	DTNBP1
661	1.96411912062977e-169	0.390508601015653	0.344	0.225	6.80292298621329e-165	0	PAPD4
662	8.72312490994539e-189	0.390302263505763	0.334	0.21	3.02134154380868e-184	0	LIPA
663	2.36685265414283e-246	0.390297688398614	0.447	0.286	8.19783085288911e-242	0	SLC5A6
664	0	0.390084167892223	0.675	0.43	0	0	TCEAL8
665	5.56990236511251e-187	0.389325905311356	0.308	0.189	1.92919138318037e-182	0	FBXL4
666	1.42126282853795e-90	0.388592208137454	0.242	0.166	4.92268593292403e-86	0	CTD-3184A7.4
667	1.44224555883954e-222	0.38829976841421	0.436	0.284	4.99536171759662e-218	0	CRIM1
668	1.14623030070542e-160	0.3882703201848	0.302	0.193	3.9700832695233e-156	0	CCBL2
669	7.43038231832086e-204	0.387220830732053	0.506	0.347	2.57358721977361e-199	0	TGFBR2
670	4.53070515897524e-89	0.387156835616199	0.155	0.094	1.56925503886267e-84	0	KIAA1257
671	6.17934991377182e-181	0.386185496390572	0.268	0.158	2.14027963613401e-176	0	CRELD1
672	0	0.386088479296758	0.467	0.277	0	0	SPIRE2
673	3.31641787658823e-80	0.386058780714858	0.16	0.1	1.1486744957351e-75	0	RP11-22C11.2
674	0	0.385457617482294	0.492	0.292	0	0	EFCAB4A
675	1.25082717204803e-110	0.385336557832125	0.218	0.138	4.33236499310557e-106	0	TRAPPC11
676	4.06644617227674e-254	0.385064179238647	0.356	0.211	1.40845429622977e-249	0	EPHX2
677	0	0.384498282683366	0.705	0.453	0	0	ARID1B
678	2.48017948286643e-241	0.383965287570102	0.347	0.207	8.59034965685617e-237	0	EEF1AKMT1
679	0	0.382890682585251	0.63	0.411	0	0	PKP2
680	1.61608215042821e-128	0.382598792431838	0.247	0.156	5.59746213622313e-124	0	MEMO1
681	5.67304194121646e-97	0.382125421122264	0.153	0.089	1.96491480675973e-92	0	ZSCAN9
682	0	0.381830737052633	0.916	0.709	0	0	TMEM59
683	1.9269616979775e-293	0.381650280389537	0.431	0.261	6.67422453711488e-289	0	PPARA
684	2.60009382031431e-161	0.381632976854795	0.241	0.141	9.00568495604066e-157	0	DBP
685	0	0.381599535517296	0.523	0.325	0	0	CCDC64B
686	0	0.381366523162433	0.435	0.246	0	0	NOTCH1
687	3.79799826468587e-115	0.381321758918669	0.245	0.158	1.3154746789566e-110	0	MOCS3
688	3.44354050783087e-113	0.381176020163846	0.202	0.124	1.1927046902923e-108	0	SCAI
689	4.71880107405725e-233	0.380620086523901	0.317	0.183	1.63440394001047e-228	0	POGLUT1
690	9.83262155867081e-221	0.380414046359873	0.45	0.29	3.40562680306122e-216	0	KRT23
691	6.68612289976244e-294	0.380316019756312	0.477	0.304	2.31580552756172e-289	0	DNAJC4
692	0	0.379523535163621	0.532	0.333	0	0	TP53TG1
693	4.85522544945303e-48	0.37938200187462	0.168	0.119	1.68165588667255e-43	0	MSX2
694	4.29833637037337e-152	0.379307254090795	0.277	0.174	1.48877178524252e-147	0	SMIM8
695	2.37535138353907e-64	0.379069658313283	0.173	0.117	8.22726705202592e-60	0	ZHX3
696	2.08563041738872e-290	0.379002781469902	0.479	0.301	7.22378951366756e-286	0	TPGS1
697	0	0.378911700407732	0.998	0.965	0	0	RPL15
698	0	0.378833666791469	0.925	0.686	0	0	SOX4
699	2.75008246953156e-106	0.378574455560346	0.186	0.112	9.5251856414695e-102	0	CTD-2147F2.1
700	3.783619896025e-172	0.378230943805447	0.339	0.219	1.31049458718722e-167	0	PRCP
701	0	0.378018076583743	0.806	0.533	0	0	CXADR
702	0	0.377541567103904	0.524	0.317	0	0	MYLIP
703	1.64712603448598e-297	0.377320626756366	0.986	0.898	5.70498573304562e-293	0	EEF2
704	0	0.376904108217904	0.679	0.435	0	0	STAP2
705	3.66534216592922e-247	0.376726278057383	0.375	0.228	1.26952791259124e-242	0	MAGI1
706	1.03852286930869e-135	0.375802165491607	0.238	0.146	3.59702781013758e-131	0	ELMOD3
707	2.07810679255815e-130	0.375524868657352	0.273	0.178	7.1977306867044e-126	0	FZD3
708	5.0323381142522e-71	0.375460919915147	0.204	0.141	1.74300062925239e-66	0	AC108488.3
709	0	0.375440811221061	0.579	0.372	0	0	AXIN2
710	0	0.375193487352273	0.514	0.322	0	0	ZNF22
711	6.99564414369081e-51	0.37514868047617	0.157	0.109	2.42301130560875e-46	0	ADORA2B
712	1.19782983955525e-164	0.374656108420071	0.208	0.114	4.14880343228356e-160	0	LRP4
713	2.39771631658456e-171	0.372146608224617	0.251	0.146	8.30473023412229e-167	0	PPM1H
714	0	0.372053804225606	0.539	0.345	0	0	CLRN3
715	0	0.371893463010346	0.595	0.339	0	0	GJB1
716	8.1079749786482e-163	0.371506205015758	0.299	0.188	2.80827821360459e-158	0	E2F5
717	3.70574778891926e-306	0.37134698798969	0.529	0.336	1.28352280417007e-301	0	C1GALT1C1
718	7.8236920458751e-248	0.371173546038522	0.752	0.563	2.7098139770093e-243	0	TGFBI
719	5.82818151178958e-294	0.370989486173089	0.5	0.319	2.01864894842344e-289	0	ARSE
720	0	0.369823091692231	0.6	0.397	0	0	NFAT5
721	0	0.369774829578963	0.585	0.382	0	0	CDKN1B
722	0	0.369650117306021	0.668	0.439	0	0	PRKAR2A
723	0	0.369449633257069	0.682	0.452	0	0	NOB1
724	2.90071860739552e-82	0.369270808820569	0.175	0.112	1.00469289685751e-77	0	ZNF557
725	5.00369650894061e-138	0.368777721841167	0.278	0.178	1.73308032283667e-133	0	RNFT1
726	3.31114445158909e-96	0.368621060384979	0.172	0.105	1.1468479922524e-91	0	MYCL
727	1.65528699381579e-87	0.368451677024268	0.196	0.127	5.73325203178036e-83	0	ANKRD16
728	4.72095997763047e-265	0.367370882980916	0.45	0.283	1.63515169785209e-260	0	STXBP6
729	0	0.366830540257716	0.916	0.714	0	0	ATP1A1
730	2.43255251204314e-182	0.366783634273477	0.365	0.237	8.42538888071262e-178	0	UQCC1
731	2.43946725430062e-286	0.366689933346056	0.38	0.222	8.44933878199563e-282	0	ZNF33B
732	5.12662530516936e-205	0.366555812139399	0.445	0.296	1.77565794069846e-200	0	DHRS3
733	0	0.366503988355441	0.531	0.337	0	0	SNX7
734	6.88670715898507e-93	0.366145770422526	0.17	0.104	2.38527989158607e-88	0	DCAF4
735	0	0.366143101026535	0.51	0.323	0	0	GCA
736	0	0.365889377609657	0.649	0.422	0	0	TEX264
737	8.98989714065239e-198	0.365404035938588	0.355	0.224	3.11374077363636e-193	0	CBR4
738	6.57333507720135e-184	0.365121637243112	0.342	0.217	2.27674033733946e-179	0	FGD4
739	4.56895442295699e-203	0.365086666796203	0.314	0.188	1.58250305393538e-198	0	CYP2J2
740	7.88873116867731e-160	0.365033929583681	0.349	0.232	2.73234092758307e-155	0	ZCCHC6
741	1.92147533086445e-85	0.364954337281636	0.186	0.118	6.65522195598212e-81	0	HOXB-AS3
742	6.58250633333099e-193	0.364818538244533	0.333	0.207	2.27991689361252e-188	0	FAM8A1
743	4.82394873183358e-75	0.364796509651061	0.168	0.108	1.67082288275788e-70	0	RTP4
744	1.89759312233574e-273	0.364430592465155	0.392	0.234	6.57250353852206e-269	0	ANKRA2
745	3.51629923527186e-289	0.364027834085692	0.525	0.34	1.21790540312876e-284	0	PDPK1
746	8.62894522689354e-123	0.363962813963858	0.176	0.1	2.98872146878685e-118	0	AK9
747	7.99515086032817e-102	0.362830711796404	0.188	0.117	2.76920045198326e-97	0	NR1I2
748	0	0.362758487037701	0.803	0.524	0	0	PPP1R1B
749	0	0.362641265500723	0.643	0.396	0	0	RP11-329L6.2
750	1.41207507900461e-217	0.362526983344219	0.436	0.287	4.89086324364037e-213	0	RDH14
751	4.12892070072713e-211	0.362389443767553	0.333	0.202	1.43009297390385e-206	0	ZNF322
752	1.87834285242821e-116	0.362235637922261	0.235	0.15	6.50582830367033e-112	0	FUK
753	3.87714271924497e-165	0.361534933139068	0.343	0.224	1.34288715223769e-160	0	SLC25A43
754	8.79140308510599e-202	0.361418915173174	0.365	0.231	3.04499037255731e-197	0	AGO3
755	0	0.361293751691503	0.542	0.343	0	0	FNBP1L
756	6.49274984165925e-99	0.361258364844992	0.239	0.159	2.2488288351571e-94	0	FAM109A
757	3.76078400474803e-226	0.361114811409368	0.404	0.257	1.30258514788453e-221	0	KAT8
758	9.30155745260171e-283	0.360650947757997	0.532	0.345	3.22168743928313e-278	0	TMEM9
759	3.34123183773014e-153	0.36057980468296	0.27	0.168	1.15726905931621e-148	0	TBC1D16
760	6.86997237432962e-156	0.360258019273472	0.373	0.252	2.37948363157281e-151	0	PAPD5
761	1.36041009099776e-71	0.36004915184278	0.238	0.17	4.71191639117983e-67	0	RP5-862P8.2
762	2.4390373643383e-262	0.35872796948962	0.469	0.293	8.44784981512213e-258	0	SEZ6L2
763	4.52304843238809e-171	0.358331608586376	0.46	0.319	1.56660305504194e-166	0	SLC25A4
764	0	0.358288184580173	0.629	0.412	0	0	FAM210B
765	0	0.357497876060238	0.658	0.425	0	0	TRIM44
766	1.10915585419249e-118	0.357392783827665	0.182	0.106	3.84167221658112e-114	0	IPP
767	0	0.357138473077134	0.887	0.655	0	0	N4BP2L2
768	7.74648000607563e-101	0.357106516558768	0.185	0.114	2.68307081490436e-96	0	ZNF701
769	0	0.357087816583935	0.784	0.517	0	0	CDX2
770	5.11171321885937e-152	0.356991491029102	0.386	0.264	1.77049299048413e-147	0	FOXA3
771	8.84562185561669e-140	0.356903482164965	0.3	0.197	3.0637695859114e-135	0	RAB3D
772	2.71782566451287e-65	0.356697261214311	0.183	0.125	9.41346097160676e-61	0	AARSD1
773	0	0.35622190668871	0.61	0.397	0	0	TNRC6B
774	0	0.35573231148081	0.999	0.959	0	0	RPL18
775	8.3516050673213e-148	0.35531417440979	0.293	0.187	2.89266193111741e-143	0	TTC39A
776	0	0.354957774104269	0.815	0.563	0	0	TMBIM4
777	0	0.354439645597022	0.998	0.97	0	0	RPL7A
778	4.51808720787783e-127	0.354295474731098	0.234	0.145	1.56488468532057e-122	0	AAED1
779	0	0.353290811767443	0.982	0.761	0	0	ATP5G2
780	7.14441079817049e-95	0.353247248364232	0.254	0.172	2.47453812405433e-90	0	SND1-IT1
781	0	0.353246918601224	0.93	0.656	0	0	MT-ND4L
782	4.70337329410502e-130	0.353238773473048	0.243	0.152	1.62906037414621e-125	0	RSAD1
783	3.07179445617208e-130	0.352706917010807	0.247	0.156	1.06394672783976e-125	0	MZF1
784	0	0.352659571933511	0.784	0.516	0	0	RTFDC1
785	0	0.352639203354088	0.813	0.493	0	0	C19orf79
786	1.4187053504851e-233	0.35253445299089	0.453	0.298	4.91382785194018e-229	0	RP11-14N7.2
787	7.20360690342162e-79	0.352371954463163	0.167	0.107	2.49504128706911e-74	0	TMEM67
788	2.44287913590062e-25	0.351756501271741	0.31	0.273	8.46115617510538e-21	0	RPS4Y1
789	0	0.351525876306235	0.563	0.356	0	0	HSD17B4
790	6.42964465142286e-90	0.350880012430077	0.209	0.138	2.22697172146682e-85	0	RP11-390E23.6
791	0	0.350546740723037	0.998	0.961	0	0	RPS9
792	0	0.35046392614893	0.57	0.373	0	0	ADGRG1
793	4.22961959173643e-185	0.35041012085859	0.373	0.244	1.46497104179383e-180	0	BRE
794	8.73748541035571e-134	0.350366280216107	0.214	0.127	3.0263154467308e-129	0	THNSL2
795	2.93774416503741e-221	0.349926319138668	0.45	0.295	1.01751706900236e-216	0	PIGU
796	4.58204123887016e-294	0.349910678810054	0.453	0.276	1.58703580349507e-289	0	CHDH
797	2.77423429873484e-55	0.349669136337291	0.163	0.112	9.608837917098e-51	0	NOS1AP
798	0	0.349636243498407	0.559	0.363	0	0	PEX16
799	3.49196916084595e-152	0.349306208508168	0.241	0.142	1.2094784385506e-147	0	GSPT2
800	5.09305113864985e-249	0.349293836816223	0.287	0.155	1.76402919238276e-244	0	DEPTOR
801	7.21082514783992e-151	0.349099062346174	0.274	0.172	2.49754139820584e-146	0	ENOX2
802	1.0940454902426e-68	0.348761390795882	0.153	0.098	3.78933596000428e-64	0	ZNF324
803	1.29139739931477e-86	0.348705594236821	0.205	0.135	4.47288403226665e-82	0	TEX2
804	2.36026249596168e-144	0.348373265042546	0.347	0.233	8.17500518101288e-140	0	CLDN15
805	3.25635164741486e-196	0.347610934704804	0.307	0.185	1.12786995659861e-191	0	RPAP2
806	2.1452163859136e-108	0.347291825981923	0.233	0.151	7.43017147425035e-104	0	TRIT1
807	4.7701339489737e-146	0.347033693862669	0.244	0.149	1.65218359456653e-141	0	PHKA2
808	1.58289970084561e-284	0.346827840174976	0.451	0.277	5.48253140384887e-280	0	PIK3R1
809	1.03129563839745e-75	0.346714814435758	0.192	0.129	3.57199557315341e-71	0	PITX2
810	3.92961860612053e-162	0.346605556202895	0.181	0.095	1.36106270041591e-157	0	SHANK2
811	6.36513050690003e-263	0.346293851636001	0.471	0.302	2.20462660236989e-258	0	ZNF581
812	1.74792842622003e-78	0.345977557701814	0.238	0.167	6.0541248970557e-74	0	VPRBP
813	2.08127777822517e-159	0.34548450160748	0.288	0.18	7.2087137126607e-155	0	MTFR1L
814	8.12481447651393e-265	0.345441862058425	0.455	0.288	2.81411074208536e-260	0	GK5
815	2.94635220571632e-153	0.345282582093907	0.271	0.167	1.0204985499719e-148	0	ZNF26
816	0	0.345068390908076	0.977	0.773	0	0	GPX2
817	3.62269870689652e-146	0.344777162286426	0.311	0.202	1.25475792412068e-141	0	RP11-113K21.5
818	0	0.344710976500156	0.516	0.318	0	0	CRBN
819	2.75457781140687e-138	0.344339343722333	0.257	0.161	9.54075570758883e-134	0	PDPR
820	1.24073553727564e-298	0.343704355520894	0.491	0.308	4.29741160690789e-294	0	GAS6
821	6.80137533950455e-95	0.343603859193402	0.188	0.118	2.3557243625908e-90	0	MYPOP
822	4.99505455143627e-199	0.343413687178043	0.308	0.184	1.73008709443547e-194	0	TRMT13
823	1.82277821622627e-87	0.341839565365853	0.185	0.118	6.31337462972132e-83	0	NMNAT1
824	1.94177113670526e-117	0.341604166229448	0.264	0.173	6.72551850909233e-113	0	RAVER2
825	3.50366248307748e-152	0.34150882302795	0.273	0.169	1.21352853763871e-147	0	PLA2G10
826	0	0.341105951834016	0.743	0.48	0	0	CERS6
827	6.40982196927495e-175	0.341046458613382	0.311	0.194	2.22010593727807e-170	0	MBD5
828	1.02163636999488e-50	0.340881196116736	0.176	0.124	3.53853973111426e-46	0	MX2
829	1.32886637374762e-258	0.340863294881409	0.354	0.204	4.60266157211225e-254	0	HOXA7
830	6.77030810572556e-131	0.340812416952476	0.255	0.162	2.3449639154991e-126	0	AC009403.2
831	0	0.340570926431285	0.569	0.36	0	0	APPL1
832	2.78752473886414e-74	0.34035457718003	0.163	0.105	9.65487068552984e-70	0	N6AMT1
833	1.22936415121344e-150	0.340239337829131	0.265	0.164	4.25802567414287e-146	0	CDK18
834	4.56972895253225e-194	0.340087481068706	0.345	0.217	1.58277131999907e-189	0	RPGR
835	6.98033676765248e-82	0.339547858576962	0.22	0.15	2.41770944284411e-77	0	ZP3
836	2.10070960218154e-173	0.339429924565479	0.277	0.166	7.27601777811597e-169	0	HDAC5
837	0	0.339312233206262	0.755	0.521	0	0	RAB4A
838	1.26428184831031e-106	0.339197380899556	0.17	0.1	4.3789666098076e-102	0	ZNF248
839	0	0.339034701490564	0.811	0.571	0	0	TTC3
840	0	0.338916449293539	0.89	0.62	0	0	LINC00493
841	6.00553884239061e-217	0.338812733300825	0.467	0.309	2.08007843345041e-212	0	GALNT7
842	9.64255159715889e-185	0.338579154946959	0.36	0.231	3.33979417119195e-180	0	GLT8D1
843	7.24366799942223e-211	0.338466259296768	0.392	0.25	2.50891684827988e-206	0	TNS3
844	0	0.338454088542456	0.615	0.398	0	0	MEST
845	1.77243833445239e-259	0.338075811130651	0.362	0.213	6.13901741520929e-255	0	ZNF462
846	5.81821090575706e-214	0.337975194493125	0.429	0.281	2.01519552931802e-209	0	NT5C3B
847	0	0.337571499447453	0.576	0.366	0	0	COX11
848	1.37471965199568e-180	0.337531353389948	0.367	0.239	4.76147898665223e-176	0	UTP14C
849	1.82663852545639e-94	0.337200844152183	0.245	0.166	6.32674519677076e-90	0	ZBED3
850	1.6832697724726e-161	0.336511872273472	0.469	0.331	5.8301731839361e-157	0	KCNQ1OT1
851	3.45418132564494e-225	0.335245374533397	0.302	0.173	1.19639024395038e-220	0	EFHC1
852	5.39040326130135e-192	0.335139796040848	0.466	0.321	1.86702007358433e-187	0	TRPM4
853	0	0.335130457917648	0.732	0.499	0	0	FOXP1
854	2.11098875838449e-83	0.334997256497521	0.162	0.101	7.3116206635405e-79	0	ZNF75D
855	0	0.334841806673094	0.653	0.419	0	0	RP11-357H14.17
856	3.48084495303154e-180	0.334623177955307	0.343	0.218	1.205625457932e-175	0	ZNF431
857	8.1709320713261e-299	0.334573311124389	0.544	0.35	2.83008403222451e-294	0	TOP1MT
858	7.01647112143829e-263	0.334360170813878	0.865	0.662	2.43022493762137e-258	0	TSC22D1
859	1.35543919636602e-105	0.334353431156673	0.266	0.18	4.69469920053336e-101	0	KLHL8
860	0	0.334303588091153	0.99	0.839	0	0	CST3
861	0	0.333894515194544	0.723	0.495	0	0	FUNDC2
862	4.08658586368543e-157	0.333746092859923	0.292	0.184	1.41542987974609e-152	0	COG1
863	0	0.333653762500333	0.705	0.477	0	0	SUPT4H1
864	1.63933557481962e-144	0.333537871883867	0.277	0.176	5.67800269694523e-140	0	UNC13B
865	0	0.333475662742618	0.661	0.442	0	0	PHF20
866	4.74695119438328e-228	0.333259620943473	0.365	0.224	1.64415401568659e-223	0	DPH5
867	3.8708015995053e-246	0.333137575423058	0.426	0.269	1.34069084200466e-241	0	TYW3
868	0	0.332813488624973	0.587	0.388	0	0	KLHDC2
869	1.17002132431736e-211	0.332558604794179	0.409	0.265	4.05248585890561e-207	0	NPRL3
870	2.21837530959285e-99	0.332419218508718	0.178	0.109	7.68356472230581e-95	0	RGS12
871	4.23074794594405e-83	0.33232661110246	0.185	0.12	1.46536185855718e-78	0	IQCK
872	2.24780122759582e-135	0.332145485711433	0.241	0.149	7.78548433190088e-131	0	ABCC5
873	7.05120334819361e-179	0.331810801754487	0.29	0.176	2.44225479168034e-174	0	FBXL17
874	0	0.33150104179635	0.809	0.551	0	0	ACSL5
875	0	0.331328390486102	0.68	0.409	0	0	AC011753.3
876	3.41159122035708e-152	0.331056622927776	0.341	0.226	1.18163873508288e-147	0	LPCAT2
877	4.62819989957673e-144	0.331048859627399	0.214	0.124	1.6030233172174e-139	0	GTF2IRD2
878	0	0.330416987209603	0.6	0.395	0	0	CRYL1
879	0	0.330271000934301	0.771	0.498	0	0	FAM195A
880	6.81836015384167e-92	0.33018290532017	0.203	0.132	2.3616072228846e-87	0	ZNF629
881	1.61765395581916e-73	0.330074432432691	0.213	0.147	5.60290624137523e-69	0	IKBKAP
882	5.00200013428392e-83	0.329739703475996	0.204	0.135	1.73249276651058e-78	0	KCNK5
883	1.01461329759274e-171	0.328640129031131	0.372	0.247	3.5142146175422e-167	0	NFKBIL1
884	1.10862106546239e-107	0.328595518280788	0.236	0.153	3.83981992233552e-103	0	PRRG2
885	0	0.328175520385888	0.45	0.248	0	0	MLXIPL
886	0	0.3278681585469	0.589	0.385	0	0	NBR1
887	2.39342386975468e-248	0.3272286904788	0.471	0.305	8.28986291528229e-244	0	HOOK1
888	0	0.326814994993572	0.695	0.465	0	0	ZMYND8
889	2.99734836013898e-266	0.32636891760842	0.446	0.282	1.03816157801774e-261	0	ECHDC2
890	8.54432772262457e-226	0.326265359124581	0.43	0.277	2.95941335000825e-221	0	TMEM38B
891	1.1900187251458e-140	0.325834476851184	0.27	0.171	4.121748856415e-136	0	ZNF579
892	4.55469622886473e-85	0.325645346662275	0.285	0.205	1.57756458582959e-80	0	AGPAT6
893	6.30221139281308e-137	0.325289908650449	0.255	0.16	2.18283393801474e-132	0	FKTN
894	1.88011259073805e-100	0.325022111739117	0.183	0.112	6.5119579692803e-96	0	ARHGEF28
895	7.26532382232234e-267	0.324637349545342	0.471	0.302	2.51641755909957e-262	0	MUM1
896	1.50730205634255e-80	0.323890300896966	0.205	0.137	5.22069140234805e-76	0	FAM101A
897	2.35160485357111e-159	0.323815733204313	0.36	0.24	8.14501857082888e-155	0	ALG1
898	6.77212939351197e-232	0.323769554507104	0.435	0.28	2.34559473673681e-227	0	ZNF652
899	5.15164586213189e-86	0.323620309914447	0.225	0.152	1.784324060808e-81	0	ARL17A
900	4.68916061424399e-142	0.323277330172834	0.263	0.163	1.62413767034955e-137	0	ENPP4
901	2.20463394743169e-235	0.323230630108889	0.454	0.296	7.63597014032441e-231	0	P4HTM
902	3.95748408639694e-197	0.323084435298402	0.335	0.207	1.37071418816444e-192	0	NIPAL3
903	3.64424007552888e-207	0.322380204497626	0.421	0.276	1.26221899256018e-202	0	PRKAB1
904	3.23273370811769e-96	0.32217828102868	0.209	0.135	1.11968964714364e-91	0	ZDHHC23
905	2.37090052525802e-117	0.322002567817557	0.313	0.215	8.21185105928369e-113	0	FAM134C
906	1.14712356913328e-161	0.321891476219919	0.31	0.197	3.97317719405004e-157	0	NAAA
907	0	0.321749708718584	0.858	0.579	0	0	ATP5F1
908	2.05371311876345e-87	0.32130471886004	0.23	0.157	7.11324075814909e-83	0	RP11-322M19.1
909	0	0.321131388233497	0.994	0.941	0	0	NACA
910	0	0.321025700214914	0.774	0.522	0	0	POLR2J3
911	2.46755731833266e-100	0.32083221316662	0.221	0.143	8.54663152777699e-96	0	TMEM187
912	0	0.320525446219555	0.753	0.528	0	0	CTSS
913	1.40429008199405e-72	0.320455432581104	0.192	0.13	4.86389912799458e-68	0	CRYBG3
914	2.91379124412064e-114	0.320428311282665	0.178	0.104	1.00922073531363e-109	0	APH1B
915	4.08363563789581e-217	0.320199353823807	0.359	0.222	1.41440803954159e-212	0	RMND1
916	1.13653838157534e-151	0.319966068850441	0.253	0.153	3.93651433842435e-147	0	ZNF621
917	2.30668892612108e-52	0.319458972931538	0.219	0.16	7.98944776451297e-48	0	TPPP3
918	9.41872449417659e-290	0.319445104685722	0.601	0.409	3.262269415803e-285	0	TM2D1
919	3.26533951128013e-208	0.319118121906294	0.385	0.244	1.13098299312699e-203	0	PKIG
920	0	0.318965561550345	0.704	0.461	0	0	HNMT
921	0	0.318609788518158	0.997	0.959	0	0	RPS5
922	6.83444319140455e-179	0.318370777468479	0.323	0.203	2.36717774377488e-174	0	PAAF1
923	4.64241158253786e-75	0.318064888059765	0.178	0.117	1.60794567572781e-70	0	ENTHD2
924	6.71606921322219e-227	0.318045740432175	0.468	0.306	2.32617773269164e-222	0	PHF6
925	2.84996481235051e-224	0.317895499574877	0.433	0.277	9.87113812405723e-220	0	FBP1
926	4.55825049721214e-84	0.317669185897861	0.234	0.162	1.5787956422144e-79	0	NBPF1
927	0	0.317392452898595	0.747	0.482	0	0	SEPHS2
928	2.33483887004106e-85	0.316460750089364	0.232	0.16	8.08694791027423e-81	0	ARHGAP8
929	3.81741665862636e-212	0.316358614960823	0.461	0.304	1.32220043388183e-207	0	POFUT1
930	4.12145360972308e-124	0.316281673970571	0.25	0.159	1.42750667226369e-119	0	HMBOX1
931	1.66580940058567e-258	0.316159408121578	0.52	0.343	5.76969743986852e-254	0	UFL1
932	7.48758334801547e-222	0.315943803542916	0.358	0.215	2.59339936841864e-217	0	PKDCC
933	8.79260042187638e-287	0.315367849667853	0.547	0.357	3.0454050821211e-282	0	METTL23
934	2.24457386646531e-181	0.314978623102757	0.354	0.227	7.77430604388926e-177	0	AP001187.9
935	3.39550359588971e-257	0.314716515575156	0.536	0.356	1.17606662547236e-252	0	KIAA0907
936	5.19687169071548e-241	0.31449493348773	0.424	0.269	1.79998847879622e-236	0	PGPEP1
937	7.46749199425761e-295	0.314391026837751	0.57	0.374	2.58644052713106e-290	0	LCMT1
938	1.58439337658686e-140	0.314162645137243	0.24	0.144	5.48770489914626e-136	0	ABCB1
939	1.62927940825228e-303	0.31415567477247	0.607	0.4	5.64317215842259e-299	0	NUDT14
940	1.44244603397851e-132	0.314073558809556	0.31	0.207	4.99605608328798e-128	0	C9orf114
941	8.23495769542114e-292	0.313748440439225	0.608	0.404	2.85225994738606e-287	0	C12orf10
942	2.35578746744221e-254	0.313494733378705	0.477	0.31	8.15950547223283e-250	0	CCS
943	0	0.313291497311142	1	0.987	0	0	RPS27
944	3.00419023200733e-100	0.312223787398508	0.193	0.12	1.04053132875806e-95	0	KCTD18
945	2.11396742051581e-58	0.31210639174171	0.164	0.112	7.32193755769856e-54	0	RP11-874J12.2
946	4.75626426997737e-67	0.311831067355695	0.161	0.106	1.64737969254936e-62	0	ADGRG6
947	0	0.311686145296443	1	0.989	0	0	RPL13
948	9.50961699106843e-230	0.310811545367213	0.39	0.244	3.29375094102646e-225	0	C6orf203
949	4.21021109408134e-302	0.310755096842178	0.683	0.463	1.45824871454601e-297	0	MPZL1
950	0	0.310607943557261	0.997	0.969	0	0	RPS7
951	1.08306181335917e-285	0.310184173002042	0.469	0.296	3.75129289675084e-281	0	LRBA
952	9.77809663587655e-140	0.309753329923713	0.281	0.179	3.3867415508022e-135	0	PCTP
953	0	0.309441492652427	0.627	0.421	0	0	LEPROT
954	9.97819131308667e-94	0.309292326789718	0.186	0.117	3.4560463432007e-89	0	PCNX2
955	2.34859293194198e-93	0.30903639594515	0.166	0.101	8.13458647907423e-89	0	RP1-265C24.9
956	5.84152704445985e-132	0.308920079456781	0.284	0.186	2.02327130711911e-127	0	POLL
957	4.68499144681736e-134	0.308890722709538	0.262	0.164	1.62269363751966e-129	0	GGT6
958	0	0.308889512652128	0.581	0.384	0	0	SPG7
959	2.19710841420374e-188	0.308810320608356	0.334	0.21	7.60990470343606e-184	0	RABEP2
960	1.02103569458748e-134	0.308793036980249	0.335	0.227	3.5364592317732e-130	0	TMEM115
961	0	0.308753919424916	0.66	0.447	0	0	FOXO3
962	0	0.308663939265993	0.999	0.977	0	0	RPS28
963	7.37094037414918e-292	0.307032733542076	0.845	0.625	2.55299890799031e-287	0	EIF3L
964	0	0.307009725556693	0.491	0.307	0	0	ZNF3
965	4.06980222143672e-269	0.306892805921679	0.536	0.344	1.40961669741682e-264	0	SCML1
966	1.59247788025518e-154	0.30680901543356	0.381	0.259	5.51570638605185e-150	0	ALG14
967	1.20357889059159e-41	0.306375865493049	0.169	0.122	4.16871584545303e-37	0	RP11-382A20.3
968	1.90602461313572e-180	0.306032187739225	0.299	0.183	6.60170685005687e-176	0	MED23
969	4.81312221174082e-148	0.305737259153244	0.329	0.217	1.66707300925855e-143	0	PTPRE
970	1.39979081019968e-237	0.305635082257095	0.469	0.308	4.84831545020763e-233	0	ORC4
971	5.63302368571311e-134	0.305470048033229	0.327	0.221	1.95105408378359e-129	0	AAR2
972	0	0.305394158962825	0.638	0.404	0	0	SH3BGRL
973	1.65084137831505e-209	0.305251744553797	0.408	0.263	5.717854197932e-205	0	CMTR2
974	2.02246491187049e-115	0.305201319937863	0.258	0.169	7.00500946875462e-111	0	ZCCHC14
975	3.43909306714373e-242	0.304745167141216	0.998	0.974	1.1911642747359e-237	0	RPS21
976	3.47720308228763e-289	0.304543445956698	0.616	0.411	1.20436405958114e-284	0	NKAP
977	1.69160667322168e-174	0.304436360018295	0.345	0.222	5.85904887337061e-170	0	NPEPL1
978	4.65478413625228e-306	0.304332788008053	0.624	0.419	1.61223103343234e-301	0	GATAD1
979	3.03941383108923e-160	0.304208278793072	0.316	0.203	1.05273137453606e-155	0	PRMT7
980	4.77656254109969e-190	0.303396716434638	0.363	0.232	1.65441020173529e-185	0	NAPEPLD
981	3.66376434268847e-159	0.303369654777068	0.319	0.206	1.26898141773358e-154	0	POLM
982	7.56065477680762e-78	0.303300299800998	0.159	0.1	2.61870838849509e-73	0	ZNF552
983	1.43218299090045e-148	0.302813794200652	0.39	0.268	4.96050900728281e-144	0	CECR5
984	0	0.302700665034145	0.721	0.498	0	0	VPS51
985	0	0.30261054792968	0.727	0.496	0	0	PDCD2
986	1.45277219360077e-285	0.302206617631898	0.561	0.367	5.03182176975564e-281	0	CASP6
987	5.49858883910938e-100	0.302198088993844	0.242	0.16	1.90449123031393e-95	0	TBC1D8B
988	2.3591573982016e-154	0.301978690434189	0.376	0.255	8.17117756441105e-150	0	PLA2G12A
989	3.34654182315708e-183	0.301816843132638	0.262	0.152	1.15910822586869e-178	0	KBTBD7
990	8.48652596081835e-263	0.301310164356918	0.456	0.29	2.93939313178904e-258	0	ZNF33A
991	3.73287705913526e-214	0.301259756580445	0.371	0.228	1.29291929820209e-209	0	ZBTB10
992	5.9776355075816e-116	0.300887096088322	0.21	0.129	2.07041383440596e-111	0	WDSUB1
993	8.65203758406465e-87	0.300698787561957	0.185	0.118	2.99671973761663e-82	0	SLC46A3
994	0	0.300604556150587	0.838	0.596	0	0	IMPDH2
995	3.9009848544513e-93	0.300474762066504	0.217	0.142	1.35114511418775e-88	0	SETD6
996	9.27956508845964e-100	0.299905518280942	0.209	0.134	3.21407016403888e-95	0	TCFL5
997	0	0.299901219220448	0.993	0.779	0	0	MT-ND5
998	3.9563683215534e-49	0.299608090563826	0.15	0.104	1.37032773185323e-44	0	GPAM
999	7.32957349395182e-258	0.299509573316186	0.546	0.368	2.53867107536515e-253	0	USE1
1000	1.56269464758879e-179	0.29926076408712	0.365	0.237	5.41254918138853e-175	0	ZNF587
1001	2.46531377689937e-172	0.299096448078027	0.328	0.209	8.53886079766865e-168	0	GALNT11
1002	6.06046115428621e-99	0.298908885404508	0.155	0.09	2.09910132539857e-94	0	MR1
1003	0	0.298744641721721	0.998	0.968	0	0	RPS3A
1004	0	0.298643878748381	0.85	0.619	0	0	UQCRC2
1005	1.10658851577856e-92	0.298617218302035	0.183	0.115	3.8327799832506e-88	0	GORAB
1006	4.77559073923582e-106	0.298531993025196	0.465	0.343	1.65407360844172e-101	0	PIGR
1007	2.53367274185507e-214	0.2984957763092	0.395	0.253	8.77562890868921e-210	0	ABCB7
1008	1.45645874215988e-225	0.298269669190757	0.46	0.304	5.04459049934496e-221	0	TOM1L1
1009	1.04936316138001e-156	0.298264818314923	0.399	0.27	3.63457424575582e-152	0	LRP11
1010	0	0.297788303298834	0.625	0.408	0	0	NME3
1011	3.30445198744971e-129	0.29775550525666	0.35	0.241	1.14452999037308e-124	0	ALKBH2
1012	3.57763150808707e-277	0.297654081301279	0.476	0.298	1.23914844914104e-272	0	INTS11
1013	4.76434443127231e-194	0.297568602691713	0.4	0.26	1.65017833721548e-189	0	LRRC75A
1014	6.61465257686973e-84	0.297002443588992	0.156	0.096	2.2910510665246e-79	0	HSPBAP1
1015	2.08125807766371e-160	0.296879882852221	0.39	0.265	7.20864547779602e-156	0	C2orf47
1016	4.4435613655712e-136	0.29683175271794	0.255	0.16	1.53907191457924e-131	0	HACL1
1017	3.86177175871208e-135	0.29674461588426	0.226	0.137	1.33756326634752e-130	0	POLG2
1018	5.68605375743959e-162	0.296657969535957	0.372	0.249	1.96942157942678e-157	0	LRRC16A
1019	7.53389105346791e-138	0.29618581895028	0.278	0.178	2.60943850527915e-133	0	OMA1
1020	4.12870918371532e-148	0.296136862537815	0.24	0.143	1.43001971287164e-143	0	GPR153
1021	1.18010672744233e-273	0.295640946377789	0.444	0.275	4.08741766116924e-269	0	MXD4
1022	0	0.295430697782214	0.712	0.465	0	0	SRM
1023	2.41006910836693e-196	0.294825548688613	0.321	0.197	8.34751536373971e-192	0	MNX1
1024	0	0.294371485593555	0.631	0.4	0	0	ATP9A
1025	9.71630914531246e-233	0.29287553041455	0.421	0.269	3.36534083557042e-228	0	THRA
1026	0	0.292717107118207	0.829	0.591	0	0	EBPL
1027	1.55177616031579e-122	0.292692955809165	0.229	0.142	5.37473190886977e-118	0	ALDH5A1
1028	2.30196455510895e-274	0.292138749467005	0.562	0.372	7.97308443307536e-270	0	MRPL45
1029	3.79280354791397e-183	0.291235119168714	0.388	0.252	1.31367543685548e-178	0	IHH
1030	3.50702958012671e-74	0.290835034667991	0.169	0.109	1.21469476537269e-69	0	ZNF189
1031	0	0.290694298085425	0.593	0.388	0	0	SAT2
1032	9.91340333835981e-244	0.29018030062583	0.406	0.252	3.4336063802743e-239	0	FOXN3
1033	1.28495570979689e-132	0.289961353560497	0.211	0.125	4.4505725964525e-128	0	IFIT3
1034	5.11058126132131e-264	0.289961272951311	0.583	0.39	1.77010092567125e-259	0	JAGN1
1035	1.69292022564243e-154	0.289791204577877	0.365	0.245	5.86359849353513e-150	0	TMEM161A
1036	9.13114482343364e-139	0.289717112647906	0.287	0.184	3.16266332104448e-134	0	ZNF827
1037	2.39397688175265e-256	0.289504877244773	0.46	0.294	8.29177832763848e-252	0	ARFIP1
1038	8.78512718738405e-109	0.289168014514995	0.277	0.187	3.04281665262234e-104	0	TTPAL
1039	5.00654569886626e-79	0.289092111187017	0.16	0.101	1.73406716825932e-74	0	ZNF700
1040	1.27061211055729e-153	0.288831336996676	0.348	0.232	4.40089210612622e-149	0	C21orf2
1041	2.59738603222901e-301	0.288137532458983	0.511	0.324	8.99630626122841e-297	0	FNDC3A
1042	4.0405369648411e-220	0.287986839564682	0.434	0.282	1.39948038314236e-215	0	GATA6
1043	0	0.287964822164934	0.675	0.443	0	0	CREG1
1044	4.26357927030366e-254	0.2879633898114	0.376	0.226	1.47673331606238e-249	0	NBEAL2
1045	9.19941521392758e-300	0.287850904934921	0.589	0.39	3.18630945349596e-295	0	RPAIN
1046	2.62838894929286e-57	0.287375662811782	0.199	0.143	9.10368796477075e-53	0	HOMER1
1047	1.32105206672369e-98	0.287028718522145	0.284	0.197	4.57559593830417e-94	0	DPH2
1048	1.36070199780425e-246	0.286981637312439	0.822	0.592	4.71292743959481e-242	0	STRAP
1049	4.12668982073241e-86	0.286910701612397	0.189	0.122	1.42932028630888e-81	0	IFIT5
1050	5.64992604861601e-201	0.286909263041905	0.508	0.348	1.95690838619864e-196	0	EEA1
1051	2.0947086706296e-115	0.28673505647963	0.289	0.194	7.25523295159267e-111	0	SCRN2
1052	0	0.286529736388413	0.779	0.542	0	0	SRPK1
1053	1.90973525517444e-111	0.285972359246584	0.288	0.197	6.61455902982218e-107	0	F8A1
1054	9.40033103461458e-147	0.285822888382142	0.313	0.204	3.25589865714911e-142	0	APPBP2
1055	3.69977746878592e-247	0.28582062406136	0.527	0.348	1.28145492408869e-242	0	SMAD5
1056	0	0.28534786493054	0.71	0.47	0	0	COMMD7
1057	1.53497013993488e-48	0.285332393690544	0.152	0.106	5.31652257667845e-44	0	JADE3
1058	9.37032321496112e-249	0.285183846972867	0.531	0.352	3.24550514873393e-244	0	CUEDC2
1059	1.07943881106165e-238	0.284939670207664	0.387	0.238	3.73874426599314e-234	0	FAM171A1
1060	8.07480355061844e-173	0.284742672034303	0.316	0.198	2.7967889577922e-168	0	BRWD3
1061	8.19107458632175e-250	0.284731645475429	0.478	0.307	2.8370605937184e-245	0	GALNT6
1062	9.90755155068005e-100	0.284504529305572	0.292	0.203	3.43157955509354e-95	0	TMEM53
1063	3.37466129050146e-290	0.284496232122434	0.627	0.414	1.16884768457809e-285	0	NFE2L3
1064	0	0.28422789763399	0.955	0.74	0	0	MARCKSL1
1065	1.92859946644429e-143	0.284088540735607	0.397	0.277	6.67989711197643e-139	0	DHRSX
1066	2.45749320412392e-298	0.284073159592377	0.662	0.441	8.51177346180362e-294	0	MRPL24
1067	5.71236378382103e-138	0.283825568319339	0.218	0.129	1.97853432016425e-133	0	ZNF785
1068	1.89097412872498e-62	0.283739947320495	0.156	0.103	6.54957799225185e-58	0	KBTBD4
1069	3.78450712818498e-208	0.283613770158439	0.375	0.237	1.31080188891815e-203	0	ZFYVE16
1070	1.21599267412714e-49	0.283582964920306	0.181	0.13	4.21171222610676e-45	0	KIAA0195
1071	3.20227083948728e-285	0.283066098053359	0.506	0.327	1.10913852796481e-280	0	SLC25A26
1072	2.24334118582299e-131	0.282798399768577	0.283	0.185	7.7700365312165e-127	0	GHDC
1073	6.63933866367352e-125	0.282636618137823	0.281	0.185	2.29960133954996e-120	0	SULT1A1
1074	1.47615279151915e-188	0.282490077850987	0.341	0.216	5.11280280870572e-184	0	DMAP1
1075	1.38438663200321e-212	0.282394624151847	0.398	0.253	4.7949615386063e-208	0	LRP6
1076	6.40254250002608e-103	0.282363925154776	0.226	0.146	2.21758462030903e-98	0	MANEA
1077	6.36400125081376e-95	0.282205719597428	0.174	0.107	2.20423547323185e-90	0	TTLL3
1078	1.4431511056608e-290	0.281972763220045	0.634	0.428	4.99849816956673e-286	0	ADNP
1079	4.71880858500943e-100	0.281782228334544	0.313	0.222	1.63440654150387e-95	0	PDDC1
1080	1.09975310654874e-209	0.281656398070798	0.445	0.29	3.80910485984221e-205	0	PLAGL2
1081	1.0694119995878e-70	0.281446847257033	0.183	0.123	3.70401540177229e-66	0	ATG7
1082	0	0.281364579645987	0.622	0.41	0	0	MYO10
1083	6.85551686389244e-171	0.281107035387906	0.367	0.244	2.37447682097778e-166	0	BMI1
1084	9.00605103580619e-188	0.281031840604632	0.419	0.282	3.11933583676183e-183	0	SNX27
1085	4.79264153631712e-133	0.280287217778001	0.317	0.211	1.6599793225188e-128	0	SIAE
1086	1.30996374428088e-155	0.280134422851857	0.317	0.204	4.53719042469124e-151	0	ACP6
1087	1.05140733981787e-76	0.280006203334206	0.174	0.112	3.64165446219317e-72	0	ZXDB
1088	1.07412340717687e-240	0.27902362886267	0.423	0.267	3.72033383309781e-236	0	CLN5
1089	5.22963690845993e-188	0.278980667067128	0.439	0.294	1.81133703961418e-183	0	PPARG
1090	2.49095718774472e-74	0.278947235249627	0.194	0.131	8.62767931547259e-70	0	DAPL1
1091	0	0.278016834163005	0.86	0.629	0	0	ESD
1092	1.72657582309968e-178	0.277988823136989	0.39	0.26	5.98016802088804e-174	0	SLC41A3
1093	0	0.277959459871422	0.621	0.41	0	0	KANSL1
1094	2.56632773291159e-140	0.27736720682264	0.231	0.139	8.88873273571258e-136	0	ERCC6L2
1095	1.57673787169424e-98	0.277249087593572	0.249	0.167	5.46118929240018e-94	0	GEMIN8
1096	7.52764774139573e-202	0.277203782100895	0.372	0.237	2.60727607170982e-197	0	SBF2
1097	2.81132221348709e-71	0.276359995342932	0.237	0.168	9.73729561863387e-67	0	LINC00675
1098	1.91975861800025e-254	0.276221705875188	0.64	0.452	6.64927594930566e-250	0	ETNK1
1099	8.53057459304014e-134	0.276105299631424	0.351	0.241	2.95464981604538e-129	0	FBXO18
1100	7.31070003452313e-220	0.275210370314319	0.447	0.293	2.53213406395743e-215	0	LRRC41
1101	8.6263918995396e-196	0.27503718135511	0.392	0.255	2.98783709832454e-191	0	DHX32
1102	2.28561015404051e-191	0.275020069324226	0.443	0.293	7.91643932953472e-187	0	FAM127B
1103	0	0.27501944103339	0.738	0.478	0	0	HOOK2
1104	1.16642399405036e-120	0.274906957092909	0.306	0.208	4.04002614579283e-116	0	UMAD1
1105	2.42443585011139e-102	0.274819198073797	0.249	0.167	8.39727601044581e-98	0	TMEM177
1106	8.42722149702149e-84	0.274800874695228	0.181	0.116	2.91885243770836e-79	0	LIMCH1
1107	9.91798196592798e-76	0.274769481701764	0.222	0.154	3.43519223371882e-71	0	LDAH
1108	4.44632666504598e-192	0.274150318725634	0.528	0.362	1.54002970370533e-187	0	SLC39A1
1109	1.08049959446036e-79	0.274032088596253	0.226	0.154	3.74241839537289e-75	0	RP11-488L18.10
1110	1.9291771198588e-69	0.273998265038903	0.201	0.139	6.68189787234295e-65	0	AP006222.2
1111	2.39161107386402e-92	0.273935702141415	0.203	0.132	8.28358411543542e-88	0	RP11-325F22.4
1112	6.02030841207652e-199	0.273860846984356	0.344	0.214	2.08519402160682e-194	0	TBC1D17
1113	2.73964820983954e-106	0.273397862734394	0.208	0.131	9.48904553960025e-102	0	CYP2R1
1114	2.11027833409732e-72	0.273380519096023	0.178	0.117	7.30916003797947e-68	0	SNX25
1115	8.0446261039724e-125	0.273311151304811	0.325	0.222	2.78633669737188e-120	0	YARS2
1116	5.77783722223692e-156	0.273263311765083	0.233	0.137	2.00121170029398e-151	0	CLYBL
1117	1.42199463236441e-46	0.272783061145934	0.286	0.222	4.92522060865735e-42	0	BAMBI
1118	1.13557706203714e-94	0.272744703177012	0.278	0.194	3.93318471207182e-90	0	PEX10
1119	7.14076269353008e-173	0.272259172515902	0.357	0.231	2.47327456653108e-168	0	PPFIA3
1120	7.39662216036862e-138	0.272045062807674	0.273	0.172	2.56189405146527e-133	0	PTPRN2
1121	0	0.27184662442646	0.624	0.417	0	0	ASH1L
1122	2.31994549707408e-152	0.271487493700795	0.406	0.281	8.03536322366579e-148	0	PNPLA4
1123	0	0.271326558557485	0.692	0.468	0	0	USH1C
1124	1.05282593777131e-93	0.271066883325069	0.282	0.197	3.64656791806471e-89	0	SLC35D1
1125	1.36142373274628e-45	0.270989745418957	0.206	0.154	4.71542724074002e-41	0	XK
1126	1.00109163675526e-172	0.270652163251683	0.351	0.228	3.46738099306552e-168	0	DTWD1
1127	1.13268266397501e-101	0.270354901635105	0.289	0.199	3.92315967494386e-97	0	C1orf53
1128	1.93545018134812e-167	0.270161045798849	0.29	0.179	6.70362524811735e-163	0	H6PD
1129	3.80011557874541e-198	0.269836010367511	0.266	0.151	1.31620803185426e-193	0	STX19
1130	2.84075985455164e-97	0.26965610653979	0.212	0.136	9.83925583222506e-93	0	NAPB
1131	3.16923619596401e-130	0.269527356968377	0.28	0.183	1.09769664883409e-125	0	ZNF44
1132	1.00194509298116e-241	0.269510728469048	0.458	0.296	3.47033702404954e-237	0	IGSF8
1133	4.71886544234025e-151	0.269470730767746	0.307	0.198	1.63442623460897e-146	0	ANKRD27
1134	1.22676854415202e-302	0.269399593240347	0.998	0.963	4.24903552952492e-298	0	RPL26
1135	0	0.269067527137075	0.564	0.349	0	0	C9orf152
1136	3.49396956315997e-297	0.268896768192004	0.522	0.329	1.21017129789609e-292	0	NEBL
1137	0	0.268772893002281	0.755	0.528	0	0	QARS
1138	3.18764558654527e-162	0.268395225006588	0.417	0.287	1.10407292535582e-157	0	TMEM101
1139	1.12795866701832e-275	0.268305302708192	0.798	0.578	3.90679763908464e-271	0	CPNE1
1140	1.51799773965024e-134	0.268107659580464	0.257	0.162	5.25773697105256e-130	0	FBXO31
1141	1.49405164030525e-228	0.268104532150558	0.998	0.972	5.17479726136126e-224	0	RPL3
1142	0	0.268042490065073	0.677	0.452	0	0	CIR1
1143	1.15183249201245e-279	0.267837689839153	0.759	0.532	3.98948701933432e-275	0	DDOST
1144	4.98291675978206e-99	0.267579885228295	0.23	0.151	1.72588304891811e-94	0	TMLHE
1145	1.50829777988278e-213	0.267090778671279	0.446	0.294	5.22414019040201e-209	0	RPUSD3
1146	7.35745718748117e-197	0.266823971787557	0.413	0.269	2.54832887145598e-192	0	TPRN
1147	2.72830527605157e-281	0.266796688131412	0.584	0.383	9.44975815413223e-277	0	ARMCX3
1148	1.60244952359492e-166	0.266746807919462	1	0.99	5.55024416992337e-162	0	RPL13A
1149	1.55461351228809e-149	0.266638151831865	0.231	0.136	5.38455936116103e-145	0	ZNF506
1150	0	0.266223213019737	0.83	0.572	0	0	VIL1
1151	4.17724566131262e-155	0.266095353597906	0.339	0.223	1.44683080725224e-150	0	MARCH9
1152	2.68552060199899e-238	0.265826430288206	0.414	0.26	9.30156915708371e-234	0	HCG18
1153	2.20480720887532e-101	0.265645178397839	0.2	0.125	7.63657024866055e-97	0	IL17RC
1154	1.28658464927441e-269	0.26540177671411	0.245	0.121	4.45621459122685e-265	0	STARD13
1155	2.40645475830292e-177	0.26537643501615	0.385	0.253	8.33499670085799e-173	0	GLMP
1156	2.91365138195021e-268	0.264880337870315	0.556	0.371	1.00917229265227e-263	0	THYN1
1157	1.09248202098444e-168	0.264746022012926	0.365	0.241	3.78392072788172e-164	0	NFS1
1158	3.03260320726403e-260	0.264678658017184	0.506	0.331	1.05037244686797e-255	0	ZBTB44
1159	1.16663585694453e-64	0.264678232836964	0.184	0.125	4.04075995411308e-60	0	SLC43A2
1160	9.98953055661901e-64	0.264581102011473	0.165	0.11	3.45997380359056e-59	0	GAS8
1161	3.37468263304025e-265	0.264388156639807	0.924	0.72	1.16885507677982e-260	0	CUTA
1162	0	0.264303168160804	0.732	0.503	0	0	MLXIP
1163	4.40937657807495e-283	0.264286406076011	0.708	0.495	1.52723167158204e-278	0	LAMP2
1164	1.89833612943874e-58	0.264151668157887	0.197	0.139	6.57507701792402e-54	0	SLC18B1
1165	8.48529385684544e-170	0.26412781803137	0.329	0.208	2.93896638025699e-165	0	RBM41
1166	0	0.263762611584055	0.845	0.57	0	0	NORAD
1167	7.16730268882434e-115	0.263640113351608	0.235	0.15	2.4824669593012e-110	0	AGO1
1168	3.14924199925691e-81	0.263600443332997	0.152	0.093	1.09077145886262e-76	0	GNPDA2
1169	1.97492074062072e-115	0.263353644315133	0.166	0.094	6.84033547721393e-111	0	KLF12
1170	2.08167236713084e-220	0.263276280769172	0.573	0.396	7.21008041079437e-216	0	LGALS9
1171	1.31524383735341e-303	0.26289814633893	0.571	0.357	4.55547855505727e-299	0	CTD-2568A17.3
1172	1.52086124528881e-92	0.262883943037085	0.177	0.11	5.26765500918233e-88	0	MSANTD4
1173	4.72892006465239e-161	0.262794113987727	0.364	0.241	1.637908753593e-156	0	GIPC2
1174	0	0.262710259514576	0.61	0.404	0	0	ECHDC1
1175	5.94551354911538e-133	0.262548932588432	0.227	0.137	2.0592880728716e-128	0	CAPN12
1176	3.19726344791473e-257	0.262223872640877	0.999	0.985	1.10740416781974e-252	0	RPS2
1177	1.02592472364572e-205	0.262117011643365	0.683	0.491	3.5533928728193e-201	0	LAPTM4B
1178	1.45803461366596e-184	0.261822701202465	0.369	0.237	5.05004868789343e-180	0	ANKS4B
1179	6.63993110872207e-231	0.261684453929017	0.425	0.271	2.29980653881698e-226	0	FBLIM1
1180	4.34222053882443e-159	0.261118379401242	0.208	0.115	1.50397150582723e-154	0	PLA2R1
1181	3.3951497812983e-305	0.261093968369222	0.668	0.441	1.17594407825048e-300	0	MGMT
1182	9.07775846488266e-121	0.260820221110228	0.253	0.163	3.14417242189676e-116	0	ARMCX5
1183	0	0.26073458918252	0.78	0.556	0	0	ATRX
1184	1.41797214248213e-112	0.260472125020448	0.216	0.135	4.91128831270111e-108	0	GPHN
1185	4.15705737822402e-57	0.260299235342845	0.254	0.19	1.43983839352167e-52	0	EPHX1
1186	1.56834547369981e-246	0.260258434132916	0.489	0.319	5.43212138270666e-242	0	MYO1B
1187	2.44448304786358e-96	0.260204083487779	0.199	0.126	8.4667114845803e-92	0	C1RL
1188	4.36841903184764e-272	0.260025248330806	0.842	0.6	1.51304561587075e-267	0	PGRMC1
1189	0	0.259999822599288	0.664	0.444	0	0	MGEA5
1190	3.6100272653625e-287	0.259775630683875	0.681	0.457	1.25036904363095e-282	0	DUS1L
1191	0	0.259493183954699	0.768	0.522	0	0	NOSIP
1192	1.20414932899922e-128	0.259396956604857	0.273	0.177	4.1706916159217e-124	0	TRMT61B
1193	3.73378329746585e-254	0.259210328746263	0.532	0.353	1.29323318291027e-249	0	ZNF518A
1194	9.08803579053118e-177	0.259087068063294	0.426	0.288	3.14773207640838e-172	0	EDEM2
1195	0	0.259047188470354	0.999	0.986	0	0	RPS12
1196	8.03122997586993e-69	0.258900179692186	0.189	0.129	2.78169681444231e-64	0	ZNF426
1197	1.69359913252694e-172	0.25880473150407	0.377	0.248	5.86594995542031e-168	0	AMMECR1
1198	2.34342449981342e-90	0.258587847191226	0.171	0.105	8.11668509755375e-86	0	C12orf66
1199	3.48522630181636e-229	0.258240147395479	0.469	0.308	1.20714298189711e-224	0	ZNF791
1200	1.18041644952789e-173	0.257798632326529	0.372	0.244	4.08849041458481e-169	0	TFPT
1201	0	0.257470629218384	0.668	0.449	0	0	HDDC2
1202	1.09099343883e-111	0.257416366260656	0.244	0.157	3.77876487473159e-107	0	RUFY3
1203	6.62533069540187e-198	0.257397637896882	0.36	0.225	2.29474953965939e-193	0	A1CF
1204	1.16769249571774e-235	0.257396751909332	0.487	0.321	4.04441972816796e-231	0	KRIT1
1205	7.16033030617853e-284	0.257328397780535	0.998	0.982	2.480052004848e-279	0	RPS8
1206	5.96013140367818e-258	0.257178560141518	0.999	0.981	2.06435111297798e-253	0	RPL11
1207	0	0.257100911359806	0.861	0.608	0	0	ERBB3
1208	2.53247605665897e-285	0.256987157914657	0.566	0.371	8.77148406984401e-281	0	OXLD1
1209	9.7240592389574e-294	0.256922427117152	0.808	0.569	3.36802515800529e-289	0	C19orf24
1210	0	0.256370072456351	0.77	0.529	0	0	ZNF703
1211	1.60298924898893e-128	0.256337437723221	0.314	0.211	5.55211356279806e-124	0	ALKBH3
1212	2.38063593889777e-201	0.256141025292795	0.445	0.297	8.24557063796633e-197	0	YAE1D1
1213	4.79808608262758e-170	0.255574239540423	0.404	0.272	1.66186509557889e-165	0	CCDC112
1214	1.80974898114222e-254	0.255201244475732	0.511	0.333	6.26824657108418e-250	0	MRPS9
1215	2.33994219165317e-177	0.255077608692208	0.336	0.214	8.10462377500992e-173	0	TFB1M
1216	2.91020447415316e-85	0.255072537600406	0.204	0.135	1.00797842166769e-80	0	SWSAP1
1217	6.50596900266161e-82	0.254753954442632	0.239	0.165	2.25340742376188e-77	0	C5orf51
1218	6.0393917430573e-279	0.254514678210069	0.999	0.982	2.09180372412533e-274	0	RPS3
1219	4.30282037565935e-252	0.254248923427732	0.57	0.386	1.49032486531337e-247	0	SLC35C2
1220	2.94070405753918e-183	0.254137880295094	0.408	0.269	1.01854225736927e-178	0	KCNE3
1221	6.74317636324166e-282	0.253754768174465	0.779	0.549	2.33556656517238e-277	0	PYCARD
1222	8.4623341265404e-72	0.253723815725915	0.175	0.115	2.93101404806853e-67	0	SLC38A9
1223	8.03721671716323e-187	0.253696306288375	0.362	0.231	2.78377038215666e-182	0	ZBED1
1224	4.35213144194523e-129	0.253644986936157	0.23	0.141	1.50740424623215e-124	0	SCYL3
1225	3.98988905629644e-225	0.253344682195847	0.684	0.487	1.38193797353884e-220	0	ZNF511
1226	1.44879499042466e-119	0.253325434901876	0.293	0.198	5.01804632883484e-115	0	XPNPEP3
1227	2.48896412737657e-192	0.253159494171685	0.368	0.235	8.62077615158148e-188	0	SMYD3
1228	6.1183393999176e-232	0.252974045851077	0.528	0.354	2.11914803455546e-227	0	ERBB2
1229	3.95378528863846e-211	0.25224155270609	0.901	0.705	1.36943307257282e-206	0	GTF3A
1230	1.62528368311659e-204	0.252118712221276	0.386	0.247	5.62933256484263e-200	0	C11orf49
1231	1.3945744101306e-139	0.252057165200196	0.32	0.21	4.83024792692835e-135	0	WDR24
1232	1.6515578490813e-40	0.251970588198633	0.165	0.121	5.720335766078e-36	0	ABCC4
1233	6.34105300452306e-218	0.251930710168	0.9	0.702	2.19628711864661e-213	0	EIF3F
1234	5.82321680324987e-224	0.251848684067595	0.39	0.243	2.01692937197363e-219	0	KIAA1217
1235	0	0.251779067902258	0.7	0.459	0	0	ZDHHC9
1236	0	0.251638240926376	0.729	0.507	0	0	DECR1
1237	7.77691581622538e-200	0.251440581959529	0.396	0.257	2.69361256210782e-195	0	SLC35B3
1238	2.50449436317758e-132	0.251399178982623	0.34	0.232	8.67456667630187e-128	0	LNX2
1239	0	0.250904221239049	0.689	0.457	0	0	TCEAL4
1240	2.25671794343361e-160	0.25068495176531	0.339	0.221	7.81636826887663e-156	0	ATF7IP2
1241	1.63247604098811e-79	0.250502908718251	0.258	0.183	5.65424401556641e-75	0	KDF1
1242	5.994243714849e-239	0.250460742619823	0.561	0.383	2.0761662530751e-234	0	STX3
1243	8.17726632078005e-262	0.249945959606636	0.453	0.286	2.83227796286538e-257	0	CCSER2
1244	1.89044381747608e-252	0.249858542751233	0.636	0.441	6.54774120621015e-248	0	EHF
1245	0	0.249752932341259	0.996	0.945	0	0	RPL24
1246	1.52938131990703e-115	0.249717528452883	0.272	0.18	5.29716513962999e-111	0	RAB29
1247	0	0.249551999478975	0.698	0.478	0	0	BPTF
1248	2.87162766065786e-113	0.249437199069719	0.246	0.159	9.94616956545457e-109	0	CREB3L4
1249	5.21656912104138e-286	0.249415242549786	0.904	0.633	1.80681088076389e-281	0	ATP5C1
1250	1.91532858008307e-262	0.249350896678738	0.574	0.383	6.63393206997573e-258	0	RRP15
1251	1.94934201661693e-258	0.249256033741011	0.922	0.694	6.75174100875441e-254	0	OCIAD2
1252	2.02214800966687e-207	0.248966193157321	0.363	0.228	7.00391184628218e-203	0	WDR59
1253	1.8511919739151e-275	0.24892907710494	0.725	0.499	6.41178852085235e-271	0	LAGE3
1254	2.69137313466374e-280	0.248670662254147	0.824	0.601	9.32183998922132e-276	0	NDUFB5
1255	1.72145333889758e-93	0.248544355502815	0.265	0.183	5.96242578460565e-89	0	OCRL
1256	1.91382058502276e-279	0.248521909117909	0.581	0.39	6.62870897828484e-275	0	GPBP1L1
1257	2.56506785665834e-152	0.248353427470773	0.262	0.16	8.88436902832183e-148	0	TMEM42
1258	2.8756961893808e-62	0.24820105676965	0.22	0.157	9.96026132153934e-58	0	PIGN
1259	5.02796915722677e-141	0.248145824749988	0.266	0.167	1.74148739729706e-136	0	TASP1
1260	2.5130398550466e-71	0.247952510195636	0.197	0.133	8.7041648419394e-67	0	ERCC4
1261	5.18815935350031e-85	0.247947491098786	0.19	0.123	1.79697087367837e-80	0	ZNF445
1262	1.21307569180614e-176	0.247925503903432	0.343	0.217	4.20160896613973e-172	0	HOXB5
1263	2.59924457977993e-103	0.247886880052807	0.234	0.153	9.00274352652577e-99	0	CNKSR3
1264	1.86022156575544e-132	0.247853770671532	0.294	0.193	6.44306341515053e-128	0	CCDC22
1265	1.65926987210505e-248	0.247747970886857	0.466	0.301	5.74704712902305e-244	0	VPS13A
1266	9.12976033307608e-80	0.247661571575208	0.29	0.21	3.16218378896423e-75	0	SLC25A32
1267	5.97457668542098e-248	0.247607538595928	0.514	0.34	2.06935438076241e-243	0	WDR46
1268	5.15119687418157e-206	0.247553822083716	0.923	0.717	1.78416854934153e-201	0	BCAP31
1269	4.66402213834915e-301	0.247494979038565	0.993	0.931	1.61543070783861e-296	0	RPSA
1270	6.57489518915899e-94	0.247237322179128	0.227	0.151	2.27728069771711e-89	0	HMG20A
1271	1.33551103926929e-305	0.247173628163148	0.567	0.369	4.6256760356131e-301	0	AAMDC
1272	2.54282229678548e-186	0.246888927185693	0.388	0.254	8.8073193071462e-182	0	NAT9
1273	4.59015746339661e-105	0.246740838850767	0.242	0.159	1.58984693902205e-100	0	ATAT1
1274	8.77227899915394e-265	0.246728558647672	0.534	0.354	3.03836655414696e-260	0	PLEKHA5
1275	4.71204724375473e-253	0.246516162244526	0.657	0.457	1.63206468334689e-248	0	YTHDF2
1276	0	0.246361549143541	0.618	0.405	0	0	GRAMD1A
1277	8.11861377309233e-92	0.24608302964146	0.382	0.278	2.81196306644826e-87	0	SOD3
1278	1.12992312462153e-117	0.245989777443848	0.268	0.176	3.91360173443912e-113	0	FAM89A
1279	8.90750394089901e-222	0.245721727209608	0.474	0.316	3.08520306496978e-217	0	MBTPS1
1280	2.9440794366506e-197	0.245678046224272	0.918	0.742	1.0197113536783e-192	0	ITM2B
1281	4.96498535202012e-247	0.245361325292894	0.56	0.366	1.71967232652569e-242	0	BEX3
1282	4.19930377816554e-246	0.245357158466366	0.999	0.983	1.45447085660542e-241	0	RPS14
1283	6.11865061863963e-118	0.245153072527209	0.186	0.108	2.11925582827202e-113	0	NFATC2
1284	6.99795816660184e-156	0.245118106418081	0.366	0.244	2.42381279058421e-151	0	WDR36
1285	1.22662626291637e-77	0.244977199376855	0.246	0.173	4.24854272423713e-73	0	FZD6
1286	5.32316944817049e-265	0.244870503679473	1	0.993	1.84373297006833e-260	0	RPS18
1287	0	0.244744311441281	0.758	0.52	0	0	CHPT1
1288	4.8286761716411e-53	0.244605858563288	0.194	0.139	1.67246027880961e-48	0	MTL5
1289	3.6889278440091e-283	0.244425722120839	0.696	0.483	1.27769704805099e-278	0	CRLS1
1290	4.53589397751111e-69	0.244387292004347	0.168	0.11	1.57105223805075e-64	0	ZNF264
1291	1.93462648794022e-85	0.244353099249627	0.207	0.137	6.70077230362976e-81	0	CCDC61
1292	1.31931747562077e-293	0.244340443841741	0.701	0.478	4.56958800856011e-289	0	SERINC5
1293	5.71271926709412e-283	0.24416774847898	1	0.992	1.97865744535072e-278	0	EEF1A1
1294	3.60662127605813e-200	0.244112847760628	0.416	0.274	1.24918934517549e-195	0	LYPLAL1
1295	1.6856773406991e-306	0.244032865372576	0.756	0.516	5.8385120372454e-302	0	CISD1
1296	1.11320153325426e-271	0.244014459628143	0.722	0.508	3.85568483057947e-267	0	YIPF3
1297	8.16333490226096e-246	0.243852284451538	0.156	0.064	2.8274526767471e-241	0	ITGA9
1298	8.58543247412263e-285	0.243757684052818	0.882	0.647	2.97365039173711e-280	0	EIF3M
1299	9.7511188576862e-71	0.243732771426163	0.2	0.137	3.37739752754819e-66	0	ZUFSP
1300	1.81991368465208e-154	0.243587652030421	0.416	0.286	6.30345303816093e-150	0	MARVELD2
1301	6.94835165774412e-75	0.243431170647553	0.213	0.146	2.40663108017625e-70	0	LRG1
1302	5.42007699046707e-89	0.243367741379377	0.233	0.158	1.87729786641817e-84	0	POLR1B
1303	1.91329771333825e-149	0.243278447326377	0.338	0.225	6.62689795991836e-145	0	ZSWIM7
1304	4.45761558523214e-249	0.243267659489929	0.795	0.581	1.543939734101e-244	0	ITGA6
1305	2.94300418896123e-110	0.243129270165725	0.239	0.154	1.01933893088861e-105	0	DSTYK
1306	2.27805252197542e-229	0.24303021133117	0.587	0.403	7.89026271511406e-225	0	AIG1
1307	2.40545667498879e-215	0.242878298110764	0.514	0.347	8.33153973949117e-211	0	ECSIT
1308	9.63020602737177e-223	0.242859039826355	0.492	0.326	3.33551815964049e-218	0	COQ9
1309	2.91546070431543e-147	0.242690836689092	0.307	0.198	1.00979896954669e-142	0	POLK
1310	5.74512619377557e-173	0.242624209813502	0.406	0.27	1.9898819084761e-168	0	SHTN1
1311	4.70781732817836e-223	0.242512042845136	0.439	0.284	1.63059960978786e-218	0	WASHC4
1312	4.84007125255595e-134	0.242505744974083	0.275	0.177	1.67640707903528e-129	0	AGL
1313	1.76999446081907e-222	0.242502205303994	0.916	0.677	6.13055281449293e-218	0	JTB
1314	3.02399423981212e-181	0.242046583656233	0.413	0.274	1.04739064490133e-176	0	THAP12
1315	2.1929805340914e-169	0.241952254738499	0.39	0.261	7.59560737787899e-165	0	MRS2
1316	1.35568683025508e-53	0.241827023845264	0.179	0.126	4.69555690527149e-49	0	RP5-1085F17.3
1317	2.09336930476422e-69	0.241733470377252	0.184	0.125	7.25059392398134e-65	0	SCMH1
1318	9.41275372245084e-142	0.241687071824902	0.396	0.272	3.26020137930807e-137	0	PM20D2
1319	4.11992402354456e-254	0.241632404872721	0.459	0.291	1.42697688479489e-249	0	ATP2C2
1320	6.47380852950954e-128	0.241466740496188	0.261	0.166	2.24226832228092e-123	0	ACE
1321	1.89842020880069e-222	0.241118853587474	0.503	0.337	6.57536823520208e-218	0	PRKAA1
1322	2.78020482979906e-272	0.241104708387986	0.571	0.379	9.62951744849201e-268	0	LYRM4
1323	1.52907876720774e-235	0.240406572899833	0.545	0.365	5.29611721810073e-231	0	MED13
1324	1.4518100977825e-205	0.240346625233022	0.652	0.467	5.02848945467946e-201	0	EIF2AK2
1325	1.76840870312664e-209	0.24033031774148	0.998	0.956	6.12506038414943e-205	0	RPL18A
1326	1.7651230156407e-275	0.240036840580352	0.869	0.633	6.11368007697313e-271	0	RAB25
1327	6.39453674329657e-272	0.239726190710562	0.853	0.637	2.2148117464082e-267	0	ATP1B1
1328	5.87862552537117e-252	0.239648696440589	0.929	0.713	2.03612073696756e-247	0	UXT
1329	2.94490572379372e-119	0.239628657325123	0.283	0.189	1.01999754649319e-114	0	RNF169
1330	1.19953039111348e-207	0.239309920115766	0.342	0.203	4.15469346266064e-203	0	MEP1A
1331	1.09577142802356e-258	0.239297445899472	0.537	0.352	3.7953139181024e-254	0	PUS7L
1332	1.14912875977476e-110	0.239244559444823	0.251	0.165	3.98012237235584e-106	0	TEFM
1333	2.2087019112502e-122	0.23921549868962	0.287	0.19	7.6500599398062e-118	0	NBAS
1334	2.16801272132277e-73	0.239115568098832	0.16	0.102	7.50912886157353e-69	0	BCDIN3D
1335	1.31349865571413e-152	0.238990155578613	0.267	0.163	4.54943394393147e-148	0	CSAD
1336	6.46115781527274e-70	0.238952347411852	0.164	0.106	2.23788662089787e-65	0	RIPK3
1337	5.50426607299528e-167	0.238579022263216	0.458	0.314	1.90645759704264e-162	0	TMEM203
1338	2.13491629262984e-51	0.238300928928899	0.18	0.129	7.39449607115271e-47	0	CTC-524C5.2
1339	2.72966217233099e-180	0.238222585001771	0.396	0.263	9.45445790008561e-176	0	KLHL36
1340	7.88296741270634e-217	0.237947996061183	0.556	0.379	2.73034459306497e-212	0	KIF3B
1341	1.31330098102288e-298	0.237739432474019	0.665	0.452	4.54874927787083e-294	0	PMPCB
1342	9.47306977681162e-72	0.23748962000606	0.163	0.105	3.28109244789647e-67	0	MKS1
1343	4.51230406548034e-147	0.237388775464938	0.292	0.187	1.56288163611977e-142	0	PANK1
1344	3.74618544499096e-239	0.237327789071353	0.998	0.966	1.29752879072707e-234	0	RPL23A
1345	4.41172628223958e-108	0.237273369177187	0.295	0.203	1.5280455151165e-103	0	C15orf57
1346	5.56952336177399e-179	0.237233363047714	0.381	0.251	1.92906011158404e-174	0	ABHD13
1347	1.75936899275522e-96	0.237136740478689	0.263	0.18	6.09375044330697e-92	0	GFOD2
1348	1.03998758841753e-225	0.237120674529855	0.372	0.228	3.60210101124296e-221	0	JARID2
1349	1.81326316006031e-257	0.236773864029087	0.718	0.488	6.28041828118489e-253	0	RBM47
1350	7.64099266468581e-260	0.236619032923013	0.46	0.294	2.64653421934058e-255	0	TRIM13
1351	0	0.236537959612654	0.826	0.552	0	0	SEP15
1352	1.66714854442365e-65	0.236485993703702	0.151	0.098	5.77433569846576e-61	0	ZNF678
1353	9.53657492794968e-252	0.236465724655038	0.589	0.401	3.30308809204465e-247	0	DDX52
1354	5.17679934159327e-202	0.236342227507947	0.421	0.277	1.79303621995425e-197	0	BSPRY
1355	2.65611180692588e-182	0.236319045199169	0.383	0.246	9.19970885446849e-178	0	FABP6
1356	1.39365008037423e-264	0.236157298811833	0.768	0.542	4.82704641838418e-260	0	EMC10
1357	1.22682752044399e-123	0.235916692723161	0.312	0.21	4.2492397998098e-119	0	ERV3-1
1358	5.43670831626366e-238	0.235658303735932	0.74	0.531	1.88305829242108e-233	0	EPS8
1359	2.90781067479967e-34	0.235208457239552	0.157	0.117	1.00714930532361e-29	0	SDC3
1360	1.21237829112596e-241	0.235086788165124	0.997	0.967	4.19919344914386e-237	0	RPL10A
1361	6.05521981645874e-297	0.235047780435551	0.486	0.304	2.09728593562865e-292	0	CBFA2T2
1362	1.53128763544074e-69	0.234945935861407	0.189	0.128	5.30376785411253e-65	0	DHODH
1363	1.91606212765443e-281	0.234708915395607	0.955	0.732	6.63647278534388e-277	0	ELOB
1364	3.38369188595228e-68	0.234388063118333	0.165	0.109	1.17197552161843e-63	0	ZNF512
1365	2.94264117380533e-301	0.234345911589373	0.57	0.357	1.01921319695921e-296	0	ATP10B
1366	3.26158346647575e-62	0.234304769608737	0.252	0.183	1.12968204944854e-57	0	THBS1
1367	2.33313480822795e-114	0.234293819369467	0.322	0.224	8.08104572177832e-110	0	MRE11A
1368	0	0.233884148865632	1	0.994	0	0	RPL41
1369	1.06512587187949e-188	0.233780887881057	0.451	0.304	3.68916996984179e-184	0	MORN2
1370	7.88280056429786e-219	0.233414926103054	0.997	0.964	2.73028680345021e-214	0	RPLP0
1371	2.0816152964802e-234	0.233307359740866	0.493	0.323	7.20988274088884e-230	0	RNF128
1372	1.19221920877022e-201	0.232994444991783	0.427	0.28	4.12937045149654e-197	0	ALDH7A1
1373	3.06327185902381e-240	0.232828241883872	0.468	0.304	1.06099484109149e-235	0	TTC14
1374	2.52217514187879e-178	0.232775031238289	0.456	0.312	8.73580582141137e-174	0	RREB1
1375	1.46096842936957e-174	0.232730189942405	0.294	0.18	5.06021025196443e-170	0	CLUAP1
1376	8.47910509570266e-154	0.232679187890911	0.374	0.25	2.93682284094757e-149	0	EEF1AKMT4
1377	3.91373839264272e-250	0.232542555047571	0.824	0.597	1.35556242967573e-245	0	GRN
1378	7.05770914624712e-140	0.232488889040994	0.343	0.23	2.44450813989415e-135	0	EXPH5
1379	9.15899672490061e-227	0.232442217189585	0.449	0.29	3.17231010563658e-222	0	HELZ
1380	1.88510180546844e-175	0.232420201808415	0.374	0.244	6.52923861342048e-171	0	LPIN3
1381	1.10707204766302e-126	0.232331843495963	0.336	0.23	3.83445474428563e-122	0	PTGFRN
1382	1.80757478859945e-133	0.232277937269202	0.285	0.184	6.26071603779304e-129	0	SPHK2
1383	3.69941922170846e-198	0.232226338486965	0.518	0.358	1.28133084163094e-193	0	RPP25L
1384	5.69413192865266e-141	0.232145379604219	0.388	0.268	1.97221953480813e-136	0	ZNF121
1385	1.08262526213524e-77	0.232006199592872	0.216	0.147	3.74978085793161e-73	0	XRRA1
1386	4.84921346579954e-185	0.231668284996856	0.365	0.236	1.67957357601433e-180	0	ABO
1387	2.37183984343302e-199	0.231492142871717	0.537	0.376	8.2151044817146e-195	0	PLD3
1388	1.26167798372649e-113	0.231441060525468	0.261	0.172	4.36994786443507e-109	0	SMARCAD1
1389	3.81191515421799e-95	0.231367625791835	0.222	0.145	1.32029493281494e-90	0	FBXO4
1390	2.60482328045075e-282	0.23071172274814	0.998	0.966	9.02206591416923e-278	0	RPL19
1391	8.19849709186717e-271	0.230163709085534	0.77	0.541	2.83963145273911e-266	0	AKR1A1
1392	7.03094059516376e-282	0.230081658021847	0.595	0.398	2.43523658454092e-277	0	ZNF292
1393	1.29402973225095e-87	0.229941338025025	0.177	0.111	4.48200138062438e-83	0	USP30
1394	2.03826110601703e-123	0.229777743192576	0.188	0.11	7.05972116680058e-119	0	SPIN3
1395	0	0.229499822249033	0.553	0.351	0	0	HOXA9
1396	4.71545252335667e-231	0.229306030215694	0.925	0.75	1.63324413598982e-226	0	POLR1D
1397	8.35505171803091e-235	0.229166764324004	0.549	0.371	2.89385571305718e-230	0	IFT20
1398	2.50127141908623e-288	0.229082337569547	0.62	0.413	8.66340368714707e-284	0	BBX
1399	3.74309912453488e-252	0.228873223635171	0.999	0.968	1.2964598127739e-247	0	RPL28
1400	7.33963353944519e-250	0.228777488726918	0.758	0.539	2.54215547272223e-245	0	PRPF6
1401	4.74058091318669e-86	0.228613377474591	0.233	0.159	1.64194760509134e-81	0	RP11-205M20.3
1402	3.96342952448632e-206	0.228474672229035	0.352	0.218	1.37277345010108e-201	0	FAAH
1403	1.22820758061346e-268	0.228081195006203	0.694	0.477	4.25401977621278e-264	0	MPG
1404	7.08906228604871e-185	0.227880868895952	0.45	0.303	2.45536761339583e-180	0	RALGAPB
1405	7.56282624927734e-81	0.2278578834298	0.221	0.15	2.6194604996997e-76	0	KIF3A
1406	2.6648161580767e-256	0.227820858133687	0.518	0.342	9.22985724511446e-252	0	EXOC7
1407	7.80083444401122e-244	0.227693072168105	0.941	0.679	2.70189701802772e-239	0	ATP5B
1408	3.76829461315142e-150	0.227672201167575	0.397	0.272	1.30518652221113e-145	0	SLC30A7
1409	2.94618290014765e-126	0.227567403888439	0.277	0.181	1.02043990929514e-121	0	UFSP2
1410	1.35531729325526e-122	0.227172649203926	0.321	0.219	4.6942769769189e-118	0	RAB11FIP4
1411	2.92355571483912e-109	0.227107262143608	0.346	0.244	1.01260275739168e-104	0	KIAA1715
1412	8.73590254901169e-230	0.227093813794545	0.52	0.35	3.02576720687569e-225	0	NF1
1413	3.9092042982815e-217	0.226927530502817	0.56	0.387	1.35399200075278e-212	0	ZDHHC4
1414	5.90605277442024e-129	0.226535134801666	0.245	0.153	2.0456204389482e-124	0	DOCK1
1415	4.56273369432205e-71	0.226502801082326	0.178	0.117	1.58034844236539e-66	0	ACVR2A
1416	0	0.226468793920549	0.999	0.988	0	0	RPL32
1417	4.7852846538223e-217	0.226223096143742	0.697	0.489	1.65743119269789e-212	0	BACE2
1418	1.12849083495707e-96	0.22616769215546	0.226	0.149	3.90864085595731e-92	0	TMEM144
1419	3.39349718124961e-44	0.226042618673464	0.15	0.105	1.17537168369762e-39	0	SLC2A10
1420	1.29602523512962e-134	0.225918820031263	0.277	0.177	4.48891300439495e-130	0	LENG9
1421	4.41571396201449e-109	0.225689741339856	0.253	0.167	1.52942668788334e-104	0	METTL14
1422	1.98763988799927e-306	0.225619689061606	0.599	0.394	6.88438951607428e-302	0	MYCBP2
1423	2.48906127170381e-281	0.225557074244203	0.732	0.521	8.62111262067333e-277	0	CAMLG
1424	3.56491310586137e-224	0.225522076863711	0.583	0.399	1.23474330334615e-219	0	SURF1
1425	2.54166829471438e-252	0.225475048925684	0.598	0.405	8.80332230557272e-248	0	RBMX2
1426	8.45593593901024e-123	0.225427344208236	0.3	0.202	2.92879797183559e-118	0	PEX1
1427	1.78614029234896e-148	0.225327943012579	0.367	0.249	6.18647551657987e-144	0	AQR
1428	9.01130216399884e-265	0.225303290770674	0.999	0.981	3.12115461752264e-260	0	RPS15A
1429	2.45009452807391e-177	0.225226450623663	0.403	0.271	8.48614740743681e-173	0	SLC12A9
1430	1.79454298340828e-226	0.224889242291927	0.491	0.321	6.21557907733292e-222	0	SDCCAG8
1431	3.24891070773339e-64	0.224881611443988	0.222	0.159	1.12529271273054e-59	0	SRRD
1432	2.15015478906044e-166	0.224834827207809	0.363	0.238	7.44727612738974e-162	0	SRFBP1
1433	8.36999586327372e-198	0.224766764295405	0.494	0.337	2.89903176720348e-193	0	FAM3A
1434	1.46310343055187e-62	0.22471278445517	0.199	0.14	5.06760504205945e-58	0	ERCC2
1435	2.28997797104443e-174	0.224633643625406	0.367	0.241	7.93156770050948e-170	0	SH3BP4
1436	4.19375086058427e-43	0.22445731988242	0.169	0.123	1.45254754807197e-38	0	C4orf19
1437	3.40175313721274e-234	0.224435486513286	0.51	0.339	1.178231216605e-229	0	SNX2
1438	3.46781837487678e-89	0.224361509215793	0.33	0.241	1.20111357232232e-84	0	C9orf69
1439	4.42298214503484e-146	0.224130065539486	0.309	0.201	1.53194409575427e-141	0	ACYP2
1440	4.8964988204975e-39	0.223983925135274	0.171	0.127	1.69595133146751e-34	0	DOLK
1441	4.87603586007494e-270	0.223700346136512	0.704	0.473	1.68886378049556e-265	0	CD320
1442	1.88155304195893e-193	0.223680145790477	0.513	0.347	6.51694711612895e-189	0	ALDH18A1
1443	4.6723681177711e-106	0.223650267548136	0.286	0.195	1.6183214212712e-101	0	TYW5
1444	3.60110550048393e-175	0.223517823236288	0.965	0.791	1.24727890114761e-170	0	CD9
1445	1.44996758624844e-275	0.22338728796897	0.998	0.967	5.02210773173009e-271	0	RPS11
1446	3.63783804710824e-223	0.223329597455568	0.694	0.488	1.26000158599641e-218	0	TMEM179B
1447	6.09057574875346e-209	0.223075913263082	0.533	0.367	2.10953181633825e-204	0	TSPYL1
1448	1.11061038559808e-153	0.222992170547768	0.275	0.17	3.84671013155752e-149	0	ZNF84
1449	0	0.222924234092396	0.812	0.537	0	0	ATP5A1
1450	1.05983305166931e-101	0.222851966243319	0.269	0.181	3.67083775776184e-97	0	TPBG
1451	1.40378708511275e-127	0.222820373466491	0.294	0.195	4.86215694799653e-123	0	PRKCZ
1452	0	0.222613309000521	0.593	0.377	0	0	BAZ2B
1453	1.82363295721681e-206	0.222587365400751	0.545	0.374	6.31633511061614e-202	0	TM9SF4
1454	0	0.222337747687149	0.882	0.601	0	0	CEACAM5
1455	1.37246104379663e-94	0.222256208761099	0.212	0.137	4.75365607129399e-90	0	MFSD8
1456	4.3601827655576e-184	0.221947550026484	0.354	0.224	1.51019290267853e-179	0	TFCP2L1
1457	4.99755228068257e-77	0.221883501264557	0.189	0.125	1.73095220793721e-72	0	PTPRB
1458	5.59875534417017e-72	0.221676525272906	0.16	0.102	1.93918490100678e-67	0	IDNK
1459	2.2199010658287e-261	0.221023541008821	0.918	0.708	7.68884933160428e-257	0	EIF3G
1460	2.12837829274844e-221	0.220991947302898	0.668	0.46	7.37185105476348e-217	0	ALG3
1461	5.08784655600984e-238	0.220909493333226	0.558	0.377	1.76222653313957e-233	0	UNC50
1462	8.93211357339789e-220	0.220832968217705	0.579	0.405	3.09372685728209e-215	0	PARP4
1463	1.70495871717854e-119	0.220642693387427	0.249	0.159	5.90529501281958e-115	0	FAM117B
1464	4.30525053196446e-67	0.220404693997685	0.162	0.106	1.49116657425121e-62	0	RP11-332H14.2
1465	5.04297234848607e-117	0.220343813535854	0.387	0.277	1.74668390262163e-112	0	HYAL2
1466	5.78001828018356e-155	0.220339151624519	0.408	0.28	2.00196713152438e-150	0	GNS
1467	6.58745815817802e-215	0.219849554395778	0.457	0.301	2.28163200766654e-210	0	COIL
1468	2.71713571633125e-163	0.21976711172555	0.418	0.287	9.41107126708492e-159	0	LLNLR-245B6.1
1469	7.14278400587477e-229	0.219750092376891	0.361	0.215	2.47397466827479e-224	0	LAMB1
1470	3.74496731442585e-104	0.219231383658823	0.293	0.201	1.29710687902454e-99	0	ENTPD5
1471	9.08158260289128e-71	0.219215847249797	0.242	0.172	3.14549695033742e-66	0	PPP1R12B
1472	1.26880867426896e-141	0.219015316360819	0.381	0.263	4.39464572419795e-137	0	UBQLN4
1473	1.03665812545851e-242	0.218977638445139	0.53	0.357	3.59056908333808e-238	0	ABT1
1474	2.50238940533613e-112	0.218975432377583	0.227	0.145	8.66727594432222e-108	0	VIPR1
1475	1.27047586187664e-215	0.218818224652927	0.455	0.299	4.40042019519594e-211	0	RAB3GAP2
1476	0	0.218474935558173	0.821	0.488	0	0	C19orf10
1477	2.67576771687767e-65	0.218457616959232	0.167	0.111	9.2677890641775e-61	0	ZNF136
1478	5.30417751223312e-103	0.2181747821315	0.306	0.215	1.83715492313706e-98	0	MPND
1479	1.10766641823621e-72	0.218128171234662	0.165	0.107	3.83651340620293e-68	0	DZIP3
1480	3.69005606719696e-223	0.217708842570209	0.563	0.385	1.27808781943434e-218	0	ARHGAP18
1481	1.37680724108532e-181	0.21766237859992	0.372	0.243	4.76870956022311e-177	0	RGP1
1482	1.12211874456654e-104	0.217561620228331	0.182	0.11	3.88657048368065e-100	0	DCP1B
1483	2.63185974436121e-117	0.217417237297485	0.307	0.209	9.11570941056948e-113	0	RAB40C
1484	4.13550438885922e-230	0.216814968746832	0.488	0.324	1.43237330012528e-225	0	AMZ2
1485	4.02359889897803e-122	0.216721503132167	0.314	0.213	1.39361371465003e-117	0	PTER
1486	2.6463603051571e-175	0.216683288289438	0.428	0.287	9.16593355294213e-171	0	TXLNG
1487	5.02803300285421e-116	0.216567624891698	0.272	0.179	1.74150951086858e-111	0	PATZ1
1488	1.31614614143692e-142	0.216362817734312	0.323	0.213	4.55860377548091e-138	0	TGIF2
1489	1.91260398753645e-89	0.216221714056565	0.24	0.163	6.62449517123124e-85	0	PUS3
1490	1.75752665446008e-210	0.216096412423973	0.999	0.983	6.08736932038794e-206	0	RPL12
1491	3.4235481852898e-63	0.215869403830146	0.169	0.114	1.18578014945698e-58	0	TUT1
1492	6.30749496383605e-84	0.215220546075654	0.179	0.114	2.18466395567425e-79	0	PPOX
1493	9.34038067294715e-204	0.215057449655631	0.477	0.324	3.23513424988197e-199	0	LYRM1
1494	2.02179963651979e-112	0.215035878745833	0.276	0.185	7.00270522104996e-108	0	LIG3
1495	7.51690255639338e-272	0.215008628387834	0.645	0.436	2.60355436943241e-267	0	CETN2
1496	4.79179905115715e-55	0.214942430415149	0.156	0.106	1.65968751935879e-50	0	ZNF551
1497	1.10181674262211e-248	0.214868729817891	0.513	0.337	3.81625246974593e-244	0	SYNJ2BP
1498	1.01149017473256e-111	0.214866220345217	0.284	0.192	3.50339736920368e-107	0	ZYG11B
1499	3.06336857734974e-262	0.214779073802765	0.679	0.46	1.06102834045086e-257	0	RCN2
1500	4.9170967602217e-109	0.214730570238065	0.31	0.215	1.70308563387039e-104	0	AVEN
1501	2.34354007168927e-120	0.214607725020017	0.187	0.108	8.11708539230295e-116	0	AC016831.7
1502	1.78372375248227e-161	0.214486149420894	0.364	0.242	6.17810558909758e-157	0	EIF2D
1503	1.09376014863828e-40	0.2144688862526	0.16	0.116	3.78834765082353e-36	0	ALMS1
1504	1.13694593120273e-123	0.214290182719854	0.171	0.096	3.93792592731378e-119	0	KPNA5
1505	2.34243339704403e-230	0.214242616136686	0.614	0.426	8.11325231400171e-226	0	CTD-3252C9.4
1506	6.36083072167879e-262	0.214225523115193	0.933	0.674	2.20313732876067e-257	0	SEPW1
1507	9.43618323902952e-47	0.213864408187338	0.168	0.12	3.26831642667027e-42	0	MARS2
1508	1.59848154115083e-103	0.213808600089076	0.25	0.165	5.53650066593001e-99	0	PEX6
1509	1.6368467918915e-26	0.213355186690284	0.17	0.133	5.66938254839539e-22	0	KIAA1161
1510	1.58945295396318e-88	0.213340990591198	0.25	0.172	5.50522925134687e-84	0	CCDC94
1511	1.65470068580207e-215	0.213304784837983	0.423	0.273	5.73122129534406e-211	0	NGLY1
1512	3.80524387711059e-46	0.213271408925207	0.169	0.121	1.31798426927602e-41	0	AC003075.4
1513	1.16837002452211e-252	0.213246834131901	0.794	0.561	4.04676641693479e-248	0	PIGT
1514	2.56208902231659e-185	0.212965446579167	0.451	0.307	8.87405153769575e-181	0	TMEM60
1515	3.22700143515848e-94	0.212954782672938	0.228	0.151	1.11770421708149e-89	0	VPS50
1516	5.40168890684965e-98	0.212717470313949	0.335	0.24	1.87092896977644e-93	0	SDCCAG3
1517	6.73146160042478e-154	0.212677600109252	0.376	0.254	2.33150903992313e-149	0	THG1L
1518	1.60418278121124e-42	0.212262858849994	0.209	0.158	5.55624748100324e-38	0	CTD-2396E7.11
1519	1.16742012338579e-122	0.212255049736766	0.279	0.184	4.04347633935904e-118	0	TMEM80
1520	4.39678668738173e-186	0.21185223473044	0.511	0.349	1.52287103704154e-181	0	ICT1
1521	2.99926668850516e-279	0.211647883198814	0.752	0.511	1.03882601023065e-274	0	PAFAH1B3
1522	4.75554080433514e-103	0.211629040490781	0.275	0.188	1.64712911298952e-98	0	SERGEF
1523	1.25273374184361e-188	0.211518245148778	0.263	0.15	4.33896858824951e-184	0	WNK4
1524	5.30949973579061e-261	0.211458891913403	0.523	0.343	1.83899832848843e-256	0	SUPT20H
1525	4.02656848613029e-241	0.211294179097856	0.667	0.465	1.39464226085609e-236	0	GDE1
1526	3.69591694674235e-234	0.211093604495399	0.591	0.409	1.28011779367368e-229	0	UBAC2
1527	3.52125157943951e-131	0.211046371441275	0.326	0.221	1.21962069705467e-126	0	ACO1
1528	5.05240231964834e-253	0.210727994880072	0.733	0.505	1.7499500674334e-248	0	CTBP2
1529	1.56673503535786e-185	0.210621058794499	0.446	0.3	5.42654346846547e-181	0	ATPAF1
1530	1.4242534530324e-49	0.210609826610937	0.192	0.139	4.93304425992303e-45	0	NOTCH2NL
1531	2.31526970387477e-231	0.210347197081452	0.542	0.367	8.01916814634066e-227	0	ERCC1
1532	2.91155163853444e-127	0.210187153966821	0.314	0.212	1.00844502552279e-122	0	UBR3
1533	6.11604245947584e-227	0.209993571854937	0.621	0.431	2.11835246626405e-222	0	AHCYL1
1534	1.5436138515512e-61	0.209909222362747	0.203	0.144	5.34646093623274e-57	0	PIGL
1535	7.89596559892826e-246	0.209702694458343	0.927	0.677	2.73484664484479e-241	0	ATP5O
1536	6.99162368922782e-136	0.209669080016465	0.284	0.183	2.42161878100095e-131	0	ZNF507
1537	3.48770185899235e-176	0.208963551431446	0.477	0.329	1.20800041588059e-171	0	FLAD1
1538	6.33139391096115e-250	0.208822964988845	0.735	0.5	2.1929415950005e-245	0	FAM84A
1539	6.95366144779139e-241	0.208773171582411	0.493	0.325	2.40847017905703e-236	0	ARSD
1540	1.2431714963437e-112	0.208442326273363	0.25	0.162	4.30584879473605e-108	0	ZNF226
1541	1.75162016074216e-112	0.208339318090736	0.213	0.133	6.06691158874653e-108	0	ZNF783
1542	3.75535377020996e-128	0.207724172328742	0.267	0.171	1.30070433184992e-123	0	GNL3L
1543	1.44880146960738e-196	0.207583118518324	0.477	0.321	5.01806877013212e-192	0	SFXN4
1544	9.84496521000807e-231	0.207381116215788	0.605	0.42	3.40990215013839e-226	0	RFK
1545	8.52982396933563e-214	0.206800005072016	0.584	0.405	2.95438983001909e-209	0	MTX2
1546	2.16774398712618e-207	0.206528099254872	0.605	0.42	7.50819807381023e-203	0	PDZD8
1547	5.98317554965642e-85	0.206321628172815	0.296	0.211	2.072332683379e-80	0	SEMA5A
1548	1.22683898775095e-95	0.206245288648209	0.276	0.191	4.2492795179742e-91	0	NECTIN1
1549	1.78112453841248e-257	0.205903031397563	0.432	0.267	6.16910295124545e-253	0	SMTN
1550	2.76204854537338e-77	0.205857872275717	0.184	0.12	9.56663134175523e-73	0	CISH
1551	2.06473095571764e-241	0.205590099019392	0.999	0.981	7.15140213822362e-237	0	RPL36
1552	2.22468389117618e-127	0.205454791290878	0.26	0.167	7.70541512547782e-123	0	ZNF514
1553	5.65127387562388e-130	0.205327774325013	0.362	0.25	1.95737521956109e-125	0	AIM1
1554	2.63246283606174e-195	0.205126119096226	0.493	0.336	9.11779827898346e-191	0	UROS
1555	2.76124239925733e-111	0.20500467085667	0.265	0.176	9.56383917406769e-107	0	PCNX4
1556	8.68411617166575e-165	0.204935300784628	0.413	0.282	3.00783047721815e-160	0	RSPRY1
1557	6.23352824477605e-262	0.204890284097665	0.691	0.485	2.15904484286063e-257	0	CXXC5
1558	6.98682128618642e-240	0.204550373999833	0.536	0.362	2.41995542068353e-235	0	LETMD1
1559	2.31342237711472e-86	0.204253624396699	0.173	0.108	8.01276974537456e-82	0	ZNF500
1560	5.10774150471936e-217	0.203742037996957	0.812	0.586	1.7691173475746e-212	0	AHCY
1561	1.38683018915365e-147	0.203729285196717	0.337	0.224	4.80342504315259e-143	0	TMEM216
1562	4.38921289388729e-221	0.203714682763971	0.513	0.344	1.5202477779268e-216	0	TM2D3
1563	5.64866036489244e-97	0.203499851609062	0.312	0.221	1.95647000398414e-92	0	SLC27A5
1564	5.47940256355861e-68	0.203496562123902	0.217	0.151	1.89784587191416e-63	0	DDX60
1565	1.39593646675965e-101	0.20330712360034	0.254	0.17	4.83496554626871e-97	0	C20orf196
1566	3.43185789339974e-287	0.202965788269019	0.584	0.391	1.18865829995793e-282	0	PCMTD1
1567	1.95260615518124e-227	0.202890577781539	0.393	0.245	6.76304667908573e-223	0	EEPD1
1568	2.47898591928084e-137	0.202578241711052	0.322	0.216	8.58621563002112e-133	0	THUMPD2
1569	1.5238893367576e-116	0.202537382851716	0.228	0.144	5.27814310679363e-112	0	BCL9
1570	2.54288974202666e-196	0.202515699043283	0.513	0.352	8.80755291048356e-192	0	TSNAX
1571	9.06932784547321e-216	0.202458991871553	0.466	0.308	3.1412523925581e-211	0	GOLPH3L
1572	6.47584704743833e-185	0.202232353596061	0.361	0.232	2.24297438335074e-180	0	CRYZL1
1573	9.64936104321619e-226	0.202229383684177	0.423	0.267	3.34215269092836e-221	0	PIP5K1B
1574	1.27527980442538e-205	0.20189468780215	0.502	0.34	4.41705913060776e-201	0	KDSR
1575	1.70901533557678e-53	0.201838732942199	0.175	0.123	5.91934551630372e-49	0	PLPP6
1576	3.97792015816679e-50	0.201721861639252	0.16	0.111	1.37779242598265e-45	0	USP46
1577	6.79580464833541e-201	0.201695110928187	0.563	0.394	2.35379489799745e-196	0	PTPRK
1578	6.62730358525526e-233	0.201508849279384	0.907	0.683	2.29543286978901e-228	0	PHB
1579	4.03810366921333e-223	0.201100952672896	0.783	0.568	1.39863758686873e-218	0	ECH1
1580	7.39028515449453e-94	0.200618269054052	0.274	0.189	2.55969916611072e-89	0	UBIAD1
1581	2.1118994318498e-109	0.200444802112964	0.28	0.188	7.31477487215498e-105	0	CHM
1582	4.00013214610093e-231	0.200429220337313	0.976	0.819	1.38548577012352e-226	0	SSR4
1583	1.55428740701122e-47	0.20038379150189	0.157	0.11	5.38342986292407e-43	0	HOXB13
1584	5.58584813246777e-38	0.200382777295189	0.168	0.125	1.93471435916154e-33	0	CTD-2336O2.1
1585	1.34998696143808e-142	0.200104533097047	0.384	0.265	4.67581483963692e-138	0	ELK4
1586	1.64786258576203e-64	0.199994943040765	0.226	0.161	5.70753685204536e-60	0	OVOL2
1587	4.19165337967287e-228	0.199963699261405	0.621	0.426	1.45182106458349e-223	0	CDC26
1588	1.03477587202577e-25	0.199940291513766	0.167	0.131	3.58404971034845e-21	0	LRP3
1589	8.77934092736108e-104	0.199728289314279	0.242	0.159	3.04081252360078e-99	0	MUTYH
1590	8.71584523298663e-57	0.199712682972898	0.197	0.14	3.01882015489725e-52	0	MTOR
1591	6.11159517399388e-145	0.19970801935243	0.407	0.283	2.11681210446452e-140	0	ELMO3
1592	4.5229099957494e-287	0.199707587136576	0.626	0.414	1.56655510612776e-282	0	PPP1R16A
1593	6.24970985819456e-75	0.19953940201927	0.19	0.126	2.16464950648427e-70	0	ACVRL1
1594	2.44531214005243e-191	0.199372724933711	0.46	0.308	8.46958312828561e-187	0	EPB41L4B
1595	1.249758486591e-101	0.199293829465309	0.327	0.228	4.32866349415658e-97	0	DEGS2
1596	0	0.199224102605808	0.636	0.393	0	0	TCEAL9
1597	2.42263284865083e-83	0.199213558993368	0.226	0.153	8.391031134587e-79	0	MUC20
1598	2.89519332342499e-296	0.199057511781603	0.81	0.58	1.00277915950148e-291	0	SERINC3
1599	2.28808760889529e-264	0.199006765071538	0.727	0.503	7.92502024216971e-260	0	IDH3G
1600	2.64161596916642e-176	0.198914653739594	0.491	0.341	9.1495010708048e-172	0	ADRBK1
1601	7.54273791326211e-298	0.19888029583306	0.697	0.477	2.61250270363746e-293	0	ICA1
1602	1.54958865322014e-146	0.198742388468793	0.362	0.246	5.36715525929329e-142	0	TFB2M
1603	2.87953542425779e-165	0.198725896499968	0.469	0.325	9.97355889545929e-161	0	HIST1H2AC
1604	3.99420630455001e-174	0.19867961263831	0.284	0.171	1.38343329564394e-169	0	ZNF480
1605	1.66361140076675e-149	0.198637149993554	0.358	0.241	5.76208444769572e-145	0	ZNF721
1606	9.52320255338078e-202	0.198543736816289	0.454	0.304	3.29845643638897e-197	0	CUL5
1607	1.7664390796848e-215	0.198513375858145	0.545	0.371	6.11823839639627e-211	0	ACBD6
1608	4.46330997201085e-84	0.198497492895068	0.246	0.168	1.54591204190568e-79	0	CYP4F3
1609	1.72007412287854e-96	0.198440874025227	0.285	0.198	5.9576487320021e-92	0	KIAA1671
1610	5.2355279634963e-174	0.19841451113562	0.345	0.22	1.81337746543658e-169	0	DHX40
1611	1.34349869338376e-169	0.198374977567259	0.998	0.983	4.65334207440398e-165	0	RPL21
1612	2.66634644555721e-72	0.198252137759992	0.261	0.188	9.23515754883196e-68	0	GTF2H2
1613	3.47718056553673e-135	0.198212047316248	0.355	0.242	1.2043562606793e-130	0	METTL13
1614	1.1010105649379e-134	0.198023205809729	0.353	0.239	3.8134601927189e-130	0	CRNDE
1615	6.62002406320781e-152	0.197969897148772	0.428	0.298	2.29291153453266e-147	0	SIL1
1616	5.79940682212684e-116	0.197496250764371	0.258	0.168	2.00868254691185e-111	0	URB1
1617	1.31051516418628e-228	0.197279022384342	0.516	0.342	4.53910032267559e-224	0	SORL1
1618	4.36292829500982e-52	0.197173250234203	0.163	0.113	1.5111438442596e-47	0	TTC8
1619	4.06412597645721e-192	0.197043152885786	0.51	0.35	1.40765067320572e-187	0	CPD
1620	2.87431426983018e-188	0.19704089977644	0.531	0.364	9.95547490498381e-184	0	ATP8B1
1621	7.3153799750571e-60	0.197030070142056	0.17	0.115	2.53375500816078e-55	0	ZNF48
1622	9.24851694360663e-92	0.196481394092361	0.327	0.237	3.20331632858759e-87	0	CHCHD6
1623	2.90838247540572e-205	0.196474795003238	0.549	0.378	1.00734735418153e-200	0	MVB12A
1624	7.53048060577262e-127	0.196435158465762	0.194	0.112	2.6082572626154e-122	0	FSD1L
1625	8.70423503995581e-79	0.196345972403619	0.205	0.138	3.01479884843909e-74	0	AGBL5
1626	2.52301222308606e-201	0.196305340519161	0.516	0.351	8.73870513588087e-197	0	ZNF622
1627	3.9736264364417e-192	0.196171545187671	0.317	0.194	1.37630525252595e-187	0	BIVM
1628	5.66867672238223e-91	0.196167511143853	0.262	0.181	1.96340286956431e-86	0	ELMOD2
1629	1.16866014316471e-70	0.196146649881241	0.168	0.11	4.0477712718653e-66	0	CCDC159
1630	2.66412471353235e-75	0.195742552118351	0.161	0.102	9.22746235779065e-71	0	MOB1B
1631	2.51849194964862e-163	0.195431850569889	0.282	0.173	8.72304871680296e-159	0	ANKRD26
1632	1.0038711876732e-256	0.195171375378698	0.598	0.406	3.47700824562488e-252	0	ANAPC13
1633	9.34453368609947e-168	0.195034147347784	0.47	0.323	3.23657268751741e-163	0	HDDC3
1634	8.73788834379269e-159	0.194883889188454	0.996	0.963	3.02645500675604e-154	0	RPL9
1635	8.00428078445929e-61	0.194598027838595	0.179	0.122	2.77236269250532e-56	0	TRIM5
1636	3.35615501517018e-70	0.194112341632139	0.201	0.138	1.16243785105435e-65	0	RP11-140K17.3
1637	6.14442450192503e-268	0.193856049864512	0.822	0.596	2.12818287048675e-263	0	SUCLG1
1638	2.29589787324419e-115	0.193833029812929	0.345	0.242	7.95207187376859e-111	0	METTL21A
1639	1.65705888240299e-47	0.193756392436879	0.213	0.158	5.73938914509099e-43	0	CTD-2015H6.3
1640	3.32722282629883e-267	0.193726746113638	0.537	0.348	1.15241689811686e-262	0	BIN1
1641	3.26230896085159e-101	0.193650418885854	0.304	0.212	1.12993333168056e-96	0	HSD17B8
1642	4.69878979407036e-157	0.193583472561169	0.436	0.303	1.62747283307421e-152	0	SMYD2
1643	9.89688867235589e-204	0.193505866590474	0.536	0.368	3.42788636055719e-199	0	NMRAL1
1644	2.25614487292993e-61	0.193432583984316	0.196	0.137	7.81438338188011e-57	0	SOCS5
1645	2.31404129416432e-56	0.193389507445872	0.198	0.141	8.01491342646753e-52	0	CLU
1646	9.99578446850615e-169	0.193386856857152	0.461	0.321	3.46213990851179e-164	0	PLEKHA3
1647	1.27071961133861e-118	0.193352081114221	0.254	0.164	4.4012644458324e-114	0	C4orf33
1648	1.149022269907e-42	0.193225454485885	0.184	0.137	3.97975353404987e-38	0	ORAOV1
1649	3.18337553166307e-227	0.193150182071438	0.951	0.728	1.10259394914682e-222	0	HLA-B
1650	7.6901946080058e-258	0.19307386039774	0.519	0.339	2.66357580442889e-253	0	PROSER1
1651	9.73388832100311e-50	0.193056767323743	0.209	0.154	3.37142955886264e-45	0	SMPDL3B
1652	8.71021685892308e-105	0.192940164988449	0.328	0.231	3.0168707112566e-100	0	NOSTRIN
1653	1.90317056126211e-111	0.192867361532118	0.256	0.168	6.59182155598746e-107	0	DBT
1654	4.31270757834533e-102	0.192805942580435	0.277	0.19	1.49374939683569e-97	0	ZFP64
1655	1.16407884478232e-78	0.19251405740545	0.297	0.216	4.03190348678803e-74	0	C19orf52
1656	2.57408938819567e-74	0.192394467493037	0.998	0.973	8.91561600495454e-70	0	RPL7
1657	2.41844216827863e-124	0.191872590296643	0.349	0.241	8.37651629404985e-120	0	CCL15
1658	2.37878576770732e-197	0.191795873785736	0.528	0.366	8.23916238503107e-193	0	SUCLA2
1659	1.32998586231077e-45	0.191789381547367	0.973	0.875	4.60653903269957e-41	0	SLC25A6
1660	3.31000048485976e-82	0.191761122622075	0.207	0.138	1.14645176793603e-77	0	ANK3
1661	1.65731648970543e-219	0.191492937447787	0.423	0.274	5.74028139374371e-215	0	ANKRD49
1662	1.05622896158104e-276	0.191209544934838	0.598	0.401	3.6583546313321e-272	0	MDM4
1663	1.04179137302268e-92	0.190921042072048	0.237	0.159	3.60834859960134e-88	0	ZNF680
1664	2.65222489452919e-206	0.190745879731793	0.901	0.689	9.18624614469129e-202	0	CCT3
1665	3.36476001815441e-53	0.19055515291538	0.213	0.156	1.16541827988796e-48	0	TMEM254
1666	3.53620234522455e-199	0.189899671190484	0.603	0.418	1.22479904429197e-194	0	PLBD1
1667	2.39824552237166e-73	0.189447090178253	0.19	0.126	8.30656319128647e-69	0	BCAM
1668	3.36068924810365e-110	0.189431383414667	0.28	0.189	1.16400832797318e-105	0	LRRC28
1669	1.0259825609852e-190	0.189389629470975	0.594	0.411	3.55359319822834e-186	0	PPIC
1670	5.97230307418953e-253	0.189330622894463	0.797	0.572	2.06856689277628e-248	0	TGOLN2
1671	2.08730913939397e-64	0.189276370278235	0.18	0.122	7.22960393520494e-60	0	RIC8B
1672	7.92124032580897e-280	0.189070128927274	0.738	0.48	2.7436007992472e-275	0	NAXE
1673	1.80185939626624e-258	0.188814478670014	0.671	0.462	6.24092020490774e-254	0	UBE2E3
1674	1.6124805076187e-138	0.188762556085213	0.418	0.295	5.58498748618814e-134	0	ABCD3
1675	3.5385457602313e-94	0.188690962502176	0.279	0.192	1.22561070951371e-89	0	CA12
1676	8.98001561123071e-139	0.188509385612397	0.366	0.249	3.11031820710587e-134	0	QRSL1
1677	2.95732405504624e-201	0.188159473176501	0.587	0.408	1.02429875970581e-196	0	CCZ1
1678	1.9044351739574e-120	0.188154837783818	0.215	0.131	6.59620166851885e-116	0	ZNF75A
1679	9.23567973372143e-181	0.187887430036829	0.463	0.318	3.19887003257176e-176	0	SNX14
1680	5.2942604872501e-252	0.187797002522473	0.811	0.587	1.83372006236394e-247	0	MCTS1
1681	2.03045253395028e-115	0.1875975018542	0.257	0.167	7.0326753965902e-111	0	KLHL20
1682	2.72635941166468e-41	0.1875154342981	0.159	0.115	9.44301845824178e-37	0	SLC35B4
1683	2.18235664200622e-45	0.187394561143426	0.167	0.119	7.55881046525275e-41	0	RBAK-RBAKDN
1684	1.14925150356981e-45	0.187291093001542	0.196	0.145	3.98054750776439e-41	0	NCR3LG1
1685	3.94815837574762e-126	0.186873600456786	0.327	0.222	1.36748413502395e-121	0	STX6
1686	2.27196625557397e-147	0.18662277458796	0.992	0.828	7.86918232280599e-143	0	RPL36A
1687	4.00011712802175e-88	0.186373465663755	0.224	0.15	1.38548056846161e-83	0	FBXO8
1688	2.14273116566922e-59	0.186221279677462	0.178	0.122	7.42156366541192e-55	0	ACVR1
1689	1.22840439161972e-187	0.186135312925089	0.625	0.442	4.25470145081408e-183	0	CCDC47
1690	7.30013671262196e-163	0.185971371054376	0.382	0.255	2.52847535178374e-158	0	TRIO
1691	3.45796619607888e-245	0.185786233442082	0.44	0.28	1.19770117167388e-240	0	KIAA0319L
1692	2.17802849624063e-94	0.185715281686301	0.237	0.158	7.54381949957906e-90	0	AMPD2
1693	9.91549162105525e-216	0.185393259571311	0.427	0.276	3.4343296778687e-211	0	CUL4B
1694	3.36692482558388e-244	0.185223056671208	0.477	0.31	1.16616808258923e-239	0	COMMD8
1695	7.54218788426897e-59	0.185181208026598	0.191	0.134	2.6123121955954e-54	0	ATP8A1
1696	2.71273589460014e-125	0.185019047429114	0.291	0.193	9.39583204453705e-121	0	AUH
1697	2.72733344888583e-34	0.18501871886277	0.185	0.142	9.44639213356098e-30	0	KIAA1468
1698	1.45019649422354e-233	0.184797886534397	0.591	0.404	5.02290057739266e-229	0	BIRC6
1699	2.32103060620806e-248	0.184704435835234	0.595	0.399	8.03912160766224e-244	0	IFT172
1700	1.5430659078595e-249	0.184645892276413	0.84	0.59	5.34456307846215e-245	0	NAA10
1701	1.21220616261435e-159	0.184395343556663	0.415	0.283	4.19859726483107e-155	0	FAM217B
1702	6.40898253971407e-159	0.18435000146179	0.996	0.966	2.21981519245537e-154	0	RPL6
1703	8.35906073277453e-157	0.184138163949722	0.431	0.295	2.89524427540378e-152	0	SMEK1
1704	1.05400995593585e-201	0.184127834783778	0.451	0.304	3.65066888337941e-197	0	GON4L
1705	8.39819499923453e-76	0.183989742387985	0.196	0.131	2.90879881993487e-71	0	CCDC126
1706	3.13924994954339e-158	0.183957911236394	0.523	0.375	1.08731061252385e-153	0	AKIRIN1
1707	2.10548027918024e-209	0.183777373751701	0.479	0.322	7.29254149496866e-205	0	POLR3GL
1708	2.33322900974644e-103	0.183729276503747	0.194	0.119	8.08137199815777e-99	0	TOGARAM1
1709	2.79363254238523e-193	0.183714557896164	0.573	0.399	9.6760256738055e-189	0	CHID1
1710	4.57613011118634e-45	0.183451726852891	0.16	0.114	1.5849884253105e-40	0	FAM220A
1711	4.78781214319296e-78	0.18343632421066	0.217	0.148	1.65830661391631e-73	0	NFXL1
1712	1.07515193041858e-121	0.183141320230443	0.299	0.2	3.7238962261978e-117	0	MTMR4
1713	5.93402527094516e-88	0.183128583377365	0.235	0.159	2.05530899284456e-83	0	REPS2
1714	1.3487337244811e-182	0.183089022678327	0.387	0.253	4.67147412811274e-178	0	MFSD14C
1715	8.43591255038472e-102	0.183020140704407	0.255	0.17	2.92186267095125e-97	0	RAPGEF5
1716	5.77073986979189e-202	0.182754788199474	0.494	0.335	1.99875346130112e-197	0	GSE1
1717	2.09465956779268e-229	0.182641092575195	0.85	0.608	7.25506287900671e-225	0	PGLS
1718	7.23185665630222e-157	0.182597427440266	0.353	0.234	2.50482587147684e-152	0	ARL14EP
1719	4.53725445043896e-109	0.182517667074851	0.378	0.271	1.57152345145404e-104	0	TMED1
1720	4.18288105213793e-98	0.182456605412028	0.208	0.132	1.44878268121849e-93	0	TMEM8B
1721	3.01087886164792e-101	0.182347737209149	0.22	0.142	1.04284800252037e-96	0	AASDH
1722	8.0457932317807e-207	0.182274673295663	0.504	0.34	2.78674094375956e-202	0	ZNF524
1723	1.42602516901473e-239	0.182266935090082	0.767	0.554	4.93918077539941e-235	0	OCIAD1
1724	2.47184009102307e-100	0.181979208726454	0.154	0.089	8.56146533926752e-96	0	ZNF69
1725	2.749863442347e-119	0.181974208041714	0.195	0.116	9.52442701891309e-115	0	GKAP1
1726	2.43735709315793e-124	0.181849538202704	0.403	0.285	8.44203002786179e-120	0	RASEF
1727	1.28931555028825e-232	0.181685350796452	0.417	0.262	4.46567333997838e-228	0	DENND4C
1728	9.91158465468599e-206	0.181629434774865	0.482	0.324	3.43297646099704e-201	0	KIDINS220
1729	1.30162382065529e-130	0.181606967530764	0.324	0.218	4.50830426522165e-126	0	BCL2L14
1730	2.33837720114413e-242	0.181138961290388	0.541	0.359	8.09920327388282e-238	0	MANSC1
1731	2.19183284231628e-207	0.180957851059113	0.661	0.463	7.59163223264666e-203	0	MGAT4B
1732	6.5917603224561e-192	0.180911197384996	0.325	0.198	2.28312210528589e-187	0	REV3L
1733	2.25359647173503e-97	0.180732422538939	0.284	0.196	7.80555673950146e-93	0	ECI2
1734	2.17363176642352e-179	0.180278252965428	0.481	0.329	7.52859098618452e-175	0	INSR
1735	6.61757851722666e-193	0.180140493353202	0.538	0.373	2.29206449522663e-188	0	MACROD1
1736	3.21887672594627e-173	0.180135420160039	0.925	0.738	1.11489014279875e-168	0	TOMM20
1737	4.28244387719976e-109	0.179880249123262	0.309	0.213	1.48326726130691e-104	0	MUT
1738	2.61514397495392e-48	0.179666975819434	0.254	0.195	9.0578126716504e-44	0	TMEM246
1739	3.08712543944333e-126	0.179649739517005	0.284	0.187	1.06925676720559e-121	0	SGF29
1740	4.15273619026742e-221	0.179369357961165	0.557	0.38	1.43834170686102e-216	0	GOPC
1741	1.81852371530075e-48	0.179249016492903	0.193	0.14	6.29863874031569e-44	0	FAM188A
1742	2.07521451116278e-101	0.179188883611464	0.269	0.183	7.1877129808634e-97	0	TAB3
1743	3.39239499401301e-153	0.179043084048088	0.439	0.305	1.17498993012635e-148	0	FOXK1
1744	2.82033345548318e-188	0.178882137517047	0.904	0.659	9.76850695641153e-184	0	NDUFC2
1745	6.64972364898208e-233	0.178636943835701	0.781	0.563	2.30319828306143e-228	0	MPLKIP
1746	3.6927634546514e-123	0.178354602751102	0.379	0.267	1.27902555015306e-118	0	CTB-50L17.10
1747	1.04896279064302e-223	0.178102870344705	0.839	0.596	3.63318752167115e-219	0	STOML2
1748	1.07776354115926e-115	0.177491300576877	0.337	0.234	3.73294180115921e-111	0	SIPA1
1749	1.14944189555725e-137	0.177235706133659	0.754	0.59	3.98120694945209e-133	0	TMEM176B
1750	6.28632983243978e-63	0.176928755254679	0.169	0.113	2.17733320076384e-58	0	GGACT
1751	1.10350201508702e-292	0.176853977747933	0.808	0.588	3.8220895794554e-288	0	MTIF3
1752	4.55371330014377e-93	0.176500920088772	0.253	0.173	1.5772241386378e-88	0	CLCC1
1753	2.50184584579011e-102	0.176375351511434	0.37	0.268	8.66539327147861e-98	0	PET117
1754	9.17064588459708e-261	0.176256412264784	0.902	0.64	3.17634490858905e-256	0	WDR83OS
1755	1.0751486613784e-108	0.176167619022531	0.259	0.172	3.72388490355022e-104	0	WARS2
1756	3.79833660031864e-197	0.176062818295983	0.592	0.403	1.31559186488637e-192	0	FAM213A
1757	1.25569622618417e-111	0.175915060926195	0.314	0.216	4.34922944901148e-107	0	BCKDHB
1758	1.30078339264055e-205	0.175627397626481	0.489	0.329	4.50539335874981e-201	0	FOXP4
1759	2.55073541532083e-125	0.175623390573042	0.999	0.987	8.83472718450522e-121	0	RPS6
1760	9.99657130894901e-232	0.175500212775014	0.485	0.319	3.46241243856758e-227	0	ZC3H8
1761	2.19554482712594e-85	0.175295043315077	0.364	0.273	7.60448906323341e-81	0	PARP9
1762	6.73865343517514e-119	0.175049923845616	0.308	0.208	2.33400000380726e-114	0	UBE2D4
1763	2.10981745411567e-93	0.175027354942457	0.316	0.226	7.30756373407504e-89	0	SPAG16
1764	5.35656635847807e-233	0.174987580635076	0.919	0.673	1.85530032392246e-228	0	SCAND1
1765	9.27668776183769e-176	0.174956160948561	0.51	0.355	3.2130735731901e-171	0	FBXL15
1766	8.9127776966444e-77	0.174875951913794	0.176	0.114	3.08702968300975e-72	0	PRPF40B
1767	2.57603763030781e-49	0.17484804218407	0.243	0.182	8.92236393633414e-45	0	TNS4
1768	2.5961636629369e-99	0.174577043833122	0.3	0.21	8.99207246294826e-95	0	RP11-163O17.1
1769	9.97738292415915e-202	0.174487320851731	0.644	0.452	3.45576634961176e-197	0	MRPL9
1770	1.4319986984249e-227	0.174367766396224	0.618	0.423	4.9598706918645e-223	0	CANT1
1771	1.02370651844241e-127	0.174359262742854	0.309	0.206	3.54570989727713e-123	0	KLHL12
1772	6.31354353972458e-71	0.174288070336412	0.243	0.173	2.18675894041901e-66	0	MLF1
1773	1.62600149827415e-155	0.174169134343742	0.338	0.22	5.63181878942235e-151	0	CEP95
1774	2.24437740573712e-58	0.174096865564996	0.155	0.104	7.77362558251109e-54	0	ZMYM6
1775	1.72698991238755e-208	0.173486359472912	0.607	0.418	5.98160226054551e-204	0	C11orf73
1776	3.21499525069504e-46	0.173474442935715	0.331	0.267	1.11354575503074e-41	0	RP11-462G2.1
1777	6.94626755876438e-190	0.17342526786591	0.435	0.29	2.40590923165363e-185	0	EPB41
1778	4.68964422674166e-248	0.173084152414239	0.505	0.328	1.62430517437424e-243	0	KDM5B
1779	9.17637363933482e-166	0.173054277011883	0.427	0.287	3.17832877372001e-161	0	HOXB6
1780	4.1003626922472e-207	0.172884406184906	0.433	0.286	1.42020162208674e-202	0	PILRB
1781	3.56018496243534e-50	0.1728029590753	0.18	0.129	1.2331056635891e-45	0	TWNK
1782	2.16795427588684e-207	0.172725110781981	0.675	0.478	7.50892642996166e-203	0	HNF4A
1783	1.58159259169333e-96	0.172697203165411	0.29	0.202	5.47800410058901e-92	0	C1orf210
1784	1.50514466365284e-157	0.172687999420257	0.274	0.167	5.21321905702796e-153	0	DAPK2
1785	3.81379549126565e-231	0.172675069703869	0.531	0.358	1.32094620635477e-226	0	SRPK2
1786	1.41558241702953e-183	0.172672376724614	0.44	0.296	4.90301125962347e-179	0	ZNF800
1787	5.1415636447146e-64	0.172636877909048	0.178	0.121	1.78083198398335e-59	0	TATDN3
1788	5.39476547552039e-216	0.172584525686572	0.762	0.551	1.86853097010124e-211	0	ATP6AP2
1789	6.00616993726809e-207	0.17252167214623	0.463	0.308	2.08029701947217e-202	0	RNF113A
1790	5.59718434958909e-183	0.172395247445345	0.363	0.234	1.93864077132368e-178	0	RAB17
1791	1.96176085605091e-211	0.172067150737614	0.532	0.363	6.79475490101793e-207	0	ZNF148
1792	2.33986386207309e-268	0.172064375690306	0.683	0.473	8.10435247267635e-264	0	DHX36
1793	8.79041715026787e-208	0.172039300252653	0.412	0.264	3.04464888416678e-203	0	ACVR1B
1794	2.06045803019968e-139	0.171865391460528	0.419	0.294	7.1366024333996e-135	0	AGPAT1
1795	3.7924948633831e-206	0.17176267045599	0.49	0.331	1.31356852088137e-201	0	CDC40
1796	3.75575325652943e-147	0.171746877643936	0.486	0.344	1.30084269793153e-142	0	TNRC18
1797	1.84743014243474e-29	0.171553374270037	0.155	0.118	6.39875904133697e-25	0	RP13-122B23.13
1798	1.68240090001763e-200	0.171259665667705	0.709	0.512	5.82716375730106e-196	0	NFE2L2
1799	2.33205561084847e-181	0.171099103545581	0.385	0.251	8.07730781373475e-177	0	TAF1
1800	1.48576146981987e-211	0.170984539318729	0.395	0.251	5.14608342686811e-207	0	ATM
1801	2.49685258022981e-247	0.170818547181033	0.351	0.205	8.64809859688398e-243	0	DNASE1
1802	3.18465943269699e-219	0.170722617105692	0.507	0.343	1.10303864110893e-214	0	GNPAT
1803	1.61951582817657e-52	0.170715452701545	0.193	0.139	5.60935502247237e-48	0	SHQ1
1804	8.09637916487349e-46	0.17065245037311	0.193	0.143	2.80426188754558e-41	0	CNFN
1805	1.45659648929693e-264	0.170463633941097	0.742	0.497	5.04506760032886e-260	0	CDX1
1806	9.82441848155226e-193	0.170450334377653	0.416	0.273	3.40278558527044e-188	0	ATP6V0A1
1807	1.07955495685256e-79	0.170372808781654	0.19	0.125	3.73914654855454e-75	0	RABL2B
1808	1.09649552694661e-217	0.170228101493844	0.735	0.521	3.79782190713228e-213	0	PLEKHJ1
1809	3.96165222897622e-285	0.169821630132715	0.59	0.389	1.3721578660282e-280	0	HOXB9
1810	7.23915383494444e-139	0.16980959730801	0.301	0.196	2.50735332227136e-134	0	SAMD12
1811	2.45289792956407e-226	0.169729030261897	0.566	0.381	8.49585726883812e-222	0	NTPCR
1812	1.87080159715737e-126	0.169666559775281	0.263	0.169	6.47970841191428e-122	0	MED12
1813	7.05880917607982e-186	0.169555506948443	0.83	0.622	2.44488914622701e-181	0	EIF3D
1814	2.75820304441495e-79	0.169458975604336	0.175	0.112	9.55331206463561e-75	0	MAP2K5
1815	1.879997768251e-47	0.169390973912369	0.17	0.121	6.51156027011416e-43	0	THAP3
1816	4.18088415880094e-220	0.169264184458874	0.549	0.377	1.4480910372423e-215	0	ATXN2
1817	2.72555774915473e-163	0.169191939582999	0.993	0.945	9.44024181997231e-159	0	H3F3A
1818	1.11881978570461e-118	0.169022295967826	0.288	0.188	3.87514420976648e-114	0	MAN1A1
1819	9.40152680870912e-161	0.168967124037276	0.883	0.669	3.25631282546449e-156	0	LGALS3BP
1820	1.67437339800057e-234	0.168704039317903	0.47	0.306	5.79935970131477e-230	0	PCYOX1
1821	1.3094445008602e-117	0.16836856238518	0.432	0.314	4.53539197317939e-113	0	PPP2R4
1822	7.7544135486281e-106	0.168235433611168	0.308	0.212	2.68581867670283e-101	0	UTP20
1823	5.26450261263289e-157	0.168111921210732	0.431	0.296	1.82341312491153e-152	0	DNASE2
1824	2.71018962468729e-120	0.167894791119084	0.291	0.195	9.3870127840669e-116	0	RIOK2
1825	6.00624515081694e-126	0.167741181708893	0.386	0.273	2.08032307043696e-121	0	ATP5SL
1826	1.02481388280832e-31	0.167642415620576	0.185	0.143	3.54954536449488e-27	0	FOXA1
1827	7.08190784711203e-209	0.167554946501806	0.504	0.342	2.45288960192572e-204	0	TTC19
1828	1.87217852771632e-168	0.167428130010237	0.472	0.327	6.48447754859824e-164	0	PIGF
1829	5.72397413367482e-164	0.167256092894642	0.339	0.218	1.98255568093961e-159	0	KIAA1109
1830	5.31446295571704e-196	0.167171851460764	0.553	0.38	1.84071738934215e-191	0	MRPS30
1831	4.26124121825572e-118	0.167104518106287	0.287	0.191	1.47592350835505e-113	0	CYB5R1
1832	3.94039142055116e-227	0.167011945355835	0.237	0.121	1.3647939724221e-222	0	DOCK11
1833	2.14393690320809e-120	0.166911059638641	0.265	0.172	7.42573985795153e-116	0	PEX5
1834	3.01696087982044e-101	0.166785161959205	0.172	0.102	1.04495457033461e-96	0	ZKSCAN8
1835	7.0632791798004e-101	0.16676106771207	0.365	0.263	2.44643737671567e-96	0	NSDHL
1836	1.13635254426985e-187	0.166730990550135	0.438	0.293	3.93587067233306e-183	0	TSPAN31
1837	2.61082424328456e-53	0.166699545551626	0.16	0.11	9.0428508490404e-49	0	AC074117.10
1838	1.94721887737276e-73	0.166489131989186	0.176	0.115	6.7443873036683e-69	0	ZNF140
1839	4.27982666091681e-57	0.166214002038578	0.155	0.104	1.48236076227515e-52	0	SLC2A11
1840	2.3413204644474e-212	0.165989230161544	0.545	0.373	8.10939756066e-208	0	DRAM2
1841	4.72665599074228e-135	0.165946483439945	0.483	0.347	1.6371245689535e-130	0	LGMN
1842	1.29814202881208e-77	0.165922415320441	0.168	0.107	4.49624473099353e-73	0	RFXAP
1843	1.82057071486844e-226	0.165911835181582	0.619	0.429	6.30572872801834e-222	0	PIGP
1844	5.74759811617263e-128	0.165885303113195	0.443	0.32	1.99073808351755e-123	0	SPNS1
1845	7.66195369186957e-55	0.165504497461139	0.172	0.119	2.65379428071594e-50	0	CCDC120
1846	1.02501290204091e-177	0.165316909561163	0.995	0.949	3.55023468750889e-173	0	RPL22
1847	1.21005384301107e-199	0.165297202967235	0.931	0.724	4.19114249065314e-195	0	APRT
1848	9.32992986411231e-202	0.165196207155412	0.392	0.252	3.23151450773394e-197	0	HPS4
1849	5.55813723017141e-168	0.165045384343233	0.369	0.242	1.92511641104217e-163	0	WLS
1850	2.15775949741525e-264	0.165017560344075	0.772	0.516	7.47361579524745e-260	0	WBSCR22
1851	1.72624932222683e-45	0.165011892693365	0.188	0.138	5.97903715246484e-41	0	STEAP3
1852	4.58465034568749e-187	0.164613600772322	0.588	0.412	1.58793949373232e-182	0	DHPS
1853	8.90461135210338e-90	0.164493787410281	0.301	0.215	3.08420118791453e-85	0	BYSL
1854	9.33547679008461e-200	0.164481332603454	0.535	0.368	3.2334357410137e-195	0	BOD1
1855	3.90468008941008e-164	0.16447969026495	0.253	0.149	1.35242499576807e-159	0	ZNF83
1856	1.64578684046863e-103	0.164467908176465	0.325	0.231	5.70034730064713e-99	0	POLRMT
1857	1.01056186773688e-266	0.164185839632015	0.644	0.442	3.50018208509347e-262	0	CCNG1
1858	1.14567910474859e-102	0.163734397025047	0.199	0.123	3.96817414720722e-98	0	ACAD10
1859	1.28745851861249e-187	0.163418050374751	0.952	0.732	4.45924132506622e-183	0	LSM7
1860	9.94396622048343e-107	0.16338857710661	0.289	0.197	3.44419214012664e-102	0	NARS2
1861	3.55335615967614e-119	0.163239149231881	0.343	0.24	1.23074043946543e-114	0	ARMT1
1862	1.00462043241592e-77	0.163136358883306	0.229	0.158	3.47960332971579e-73	0	ZNF160
1863	3.56109269736406e-145	0.163045136483677	0.472	0.338	1.23342006665902e-140	0	MUC12
1864	4.71120828693362e-166	0.162797318634059	0.586	0.412	1.63177410226233e-161	0	FUCA2
1865	2.65376114173336e-58	0.162769224602054	0.18	0.125	9.19156709050765e-54	0	NEIL2
1866	1.38875284747135e-61	0.162660783880572	0.192	0.133	4.81008436250176e-57	0	ACSF2
1867	9.75979949005489e-49	0.162593821760567	0.167	0.118	3.38040415137541e-44	0	TMEM135
1868	2.62423880359766e-105	0.162462936069505	0.308	0.215	9.08931352014084e-101	0	PNPLA6
1869	6.87888993418625e-131	0.162448477293335	0.332	0.224	2.38257231760475e-126	0	COBLL1
1870	4.00141278115672e-280	0.162398003876734	0.709	0.477	1.38592933088144e-275	0	HMGN3
1871	2.94541548316579e-91	0.16235515211995	0.229	0.152	1.0201741067493e-86	0	FAM110C
1872	9.59099355749258e-73	0.162298809251003	0.249	0.178	3.32193652857313e-68	0	C6orf120
1873	4.42375110517346e-69	0.162182106236847	0.162	0.105	1.53221043278788e-64	0	ZBTB48
1874	2.90991866767553e-50	0.161998083284228	0.209	0.152	1.00787942973609e-45	0	REEP6
1875	3.51598950909076e-48	0.161991017761059	0.186	0.134	1.21779812636868e-43	0	ASB9
1876	8.37703425675267e-135	0.161895749026972	0.385	0.268	2.90146958516885e-130	0	FLYWCH2
1877	1.74228166539641e-176	0.161822004464363	0.894	0.692	6.03456677626699e-172	0	HIGD2A
1878	1.05805595761751e-204	0.161763288455206	0.37	0.232	3.664682614804e-200	0	ACADM
1879	1.40051875135795e-141	0.161437263182401	0.268	0.166	4.85083674720341e-137	0	ABCA5
1880	5.55476145430298e-65	0.161350252925318	0.262	0.194	1.92394717731238e-60	0	ESPN
1881	1.2316197991768e-173	0.161085642819935	0.296	0.181	4.26583833642876e-169	0	ZNF397
1882	5.60094249686047e-243	0.160711676990023	0.682	0.476	1.93994244321259e-238	0	PPCS
1883	6.27716083407231e-241	0.160622690404442	0.731	0.509	2.17415742648928e-236	0	NELFCD
1884	4.8630895602314e-260	0.160602106587976	0.637	0.431	1.68437970008175e-255	0	NIT2
1885	3.6730239430769e-144	0.160599248031401	0.368	0.25	1.27218857292412e-139	0	FBXO3
1886	5.35645467088044e-168	0.160405421776842	0.478	0.332	1.85526163980615e-163	0	MAFG
1887	2.8930928670286e-241	0.160201154563632	0.558	0.374	1.00205164542403e-236	0	C1orf131
1888	5.76460676565272e-308	0.160193945241716	0.419	0.241	1.99662919935148e-303	0	ITPR2
1889	8.19012166904079e-114	0.160092011978249	0.421	0.304	2.83673054128897e-109	0	DAG1
1890	1.36480856010914e-193	0.160047005438768	0.473	0.322	4.72715092879402e-189	0	CC2D1A
1891	5.52721450026075e-216	0.160007295094028	0.856	0.649	1.91440601431031e-211	0	TSTD1
1892	1.47829365270254e-262	0.159944367306629	0.806	0.567	5.12021789550052e-258	0	ALDH2
1893	6.38492865712404e-171	0.159594727877826	0.34	0.216	2.21148388968148e-166	0	KIFAP3
1894	6.8352984181371e-98	0.159326972038744	1	0.989	2.36747396010597e-93	0	RPS19
1895	1.65326872092218e-154	0.158921036748727	0.295	0.186	5.72626154178605e-150	0	RSPH3
1896	7.64892263434731e-207	0.158725503836003	0.486	0.327	2.64928084363253e-202	0	TTC37
1897	1.2479983803624e-196	0.15861699057181	0.487	0.332	4.32256719022321e-192	0	SYMPK
1898	2.84520615571711e-107	0.158464867158675	0.318	0.222	9.8546560409418e-103	0	FAR2
1899	2.14748259403263e-101	0.158425498850583	0.31	0.217	7.43802071269143e-97	0	DSCR3
1900	6.13618374248459e-113	0.158420941758774	0.984	0.899	2.12532860104696e-108	0	BTF3
1901	7.92164416097176e-250	0.158388291932625	0.649	0.45	2.74374067159418e-245	0	MED28
1902	6.2115064316067e-133	0.158358253053409	0.468	0.334	2.1514173676513e-128	0	TMEM181
1903	3.84340827223635e-100	0.158043238612938	0.305	0.215	1.33120288917178e-95	0	PEX7
1904	2.10382240983079e-68	0.157864867710998	0.184	0.124	7.28679929868992e-64	0	LACC1
1905	4.37548767257552e-56	0.157841964379363	0.218	0.155	1.51549391027326e-51	0	BMP7
1906	1.19917356767571e-107	0.157563795420695	0.295	0.202	4.15345756900158e-103	0	PFKM
1907	3.55842028643665e-173	0.157215974088813	0.412	0.276	1.2324944504102e-168	0	GPATCH2L
1908	1.83098162975506e-219	0.157208316750391	0.647	0.451	6.34178797281962e-215	0	TSEN34
1909	6.82597478618915e-116	0.157050892827264	0.328	0.227	2.36424462694448e-111	0	TRIQK
1910	2.23569563166243e-75	0.156990948890738	0.24	0.169	7.743555389826e-71	0	EYA3
1911	1.03874429693275e-113	0.15685000166935	0.308	0.21	3.59779474685629e-109	0	ZNF7
1912	1.00196163446119e-164	0.156777729778631	0.451	0.312	3.47039431711978e-160	0	ZNF580
1913	3.58382613794612e-88	0.156654314854068	0.281	0.198	1.24129402113902e-83	0	UEVLD
1914	1.35554482913076e-219	0.156497499778876	0.782	0.549	4.6950650701773e-215	0	ZNF593
1915	9.18662392494506e-216	0.156283631129932	0.507	0.337	3.18187906264397e-211	0	TOMM70
1916	1.81989535353255e-168	0.15625659938024	0.398	0.266	6.30338954649534e-164	0	GRB7
1917	6.4852689274258e-109	0.156135697737908	0.207	0.128	2.2462377457032e-104	0	SLC35E2B
1918	4.05241305056782e-128	0.156076427548027	0.288	0.187	1.40359378419467e-123	0	LANCL1
1919	3.87969998280873e-35	0.156002565337509	0.166	0.123	1.34377288604563e-30	0	TRIM54
1920	4.77684101128461e-189	0.155995852093679	0.55	0.381	1.65450665266854e-184	0	GNAQ
1921	2.49142421673995e-81	0.155629354134946	0.261	0.184	8.6292969171005e-77	0	TMEM186
1922	6.28421063589654e-149	0.155504779614241	0.481	0.334	2.17659919584912e-144	0	HEPH
1923	8.26273923615854e-196	0.155373660786589	0.947	0.775	2.86188236183587e-191	0	PEBP1
1924	4.36080763744566e-144	0.155352423493832	0.999	0.989	1.51040933330568e-139	0	RPL37A
1925	3.62082986339964e-82	0.155212109913021	0.233	0.159	1.2541106314871e-77	0	ZBTB41
1926	5.18091912583105e-154	0.155181312754012	0.334	0.218	1.79446314842284e-149	0	ITFG2
1927	7.76786939584416e-84	0.155057166368775	0.216	0.144	2.69047924394458e-79	0	TTC27
1928	3.3167349805506e-171	0.154988214840456	0.433	0.291	1.14878432786351e-166	0	DNMBP
1929	4.1039882289131e-69	0.154927247310106	0.203	0.14	1.42145736296634e-64	0	DHX57
1930	2.98796570642546e-235	0.154870185475792	0.705	0.492	1.03491180207752e-230	0	ATIC
1931	1.48390232062392e-44	0.154832371187234	0.169	0.122	5.13964407771302e-40	0	KTI12
1932	3.42287162128102e-120	0.154432523953924	0.241	0.154	1.18554581474689e-115	0	TAMM41
1933	2.28287533200711e-74	0.154384512284111	0.179	0.117	7.90696699993981e-70	0	HSDL1
1934	1.0474209495519e-63	0.154303612716538	0.194	0.134	3.62784720086796e-59	0	ABCC10
1935	1.83943383764511e-274	0.154241771059488	0.567	0.372	6.37106304006761e-270	0	NFIX
1936	4.72294489528259e-224	0.154075032264835	0.502	0.331	1.63583919393008e-219	0	VEZF1
1937	5.88334304385064e-86	0.15402112580739	0.288	0.205	2.03775469666811e-81	0	AGAP1
1938	2.95740066404164e-87	0.153955851915378	0.243	0.166	1.02432529399746e-82	0	OGG1
1939	2.26564612157113e-203	0.153732606964766	0.812	0.583	7.84729190667375e-199	0	ST14
1940	8.35598225378276e-53	0.15369130276514	0.191	0.136	2.8941780134202e-48	0	TNFRSF11A
1941	7.22449786081498e-166	0.153534279704802	0.35	0.226	2.50227707907188e-161	0	AFMID
1942	1.86540888466234e-134	0.153416089977056	0.301	0.197	6.46103021291648e-130	0	MTR
1943	1.38000221947778e-121	0.153277305388072	0.361	0.251	4.77977568738325e-117	0	TPRG1L
1944	4.11962000691243e-101	0.153152729677031	0.262	0.176	1.42687158559419e-96	0	ANKS3
1945	2.60864909102585e-210	0.152913948617827	0.398	0.253	9.03531699167712e-206	0	KIAA0355
1946	3.06224649804714e-198	0.152889337485207	0.506	0.338	1.06063969706361e-193	0	AGR3
1947	9.27701916741836e-73	0.152797661779753	0.184	0.122	3.21318835882702e-68	0	TSTD2
1948	2.71388609718123e-133	0.152744177750043	0.99	0.881	9.3998158861969e-129	0	COX4I1
1949	6.61385001676817e-66	0.152603756104488	0.167	0.11	2.29077309180782e-61	0	ARL15
1950	2.54597743699877e-117	0.152494213264982	0.999	0.979	8.81824745078895e-113	0	RPS23
1951	1.94033147349926e-101	0.152400706259613	0.235	0.154	6.72053209161205e-97	0	ATG10
1952	1.1373346090412e-92	0.152373194917918	0.275	0.191	3.93927215187512e-88	0	WWC3
1953	7.69294637140849e-187	0.152229278748287	0.453	0.306	2.66452890520105e-182	0	MED13L
1954	1.47967577190941e-97	0.152196920255783	0.224	0.146	5.12500500358544e-93	0	SLC35A5
1955	8.47383438628539e-70	0.1521420766416	0.271	0.198	2.93499727803381e-65	0	PWWP2B
1956	4.58110618230414e-221	0.15202616124689	0.821	0.596	1.58671193730286e-216	0	UBXN1
1957	8.05545832544711e-107	0.151976261336994	0.238	0.153	2.79008854560186e-102	0	RNF186
1958	3.04555216919452e-149	0.151971658535528	0.52	0.37	1.05485744932221e-144	0	B3GNT3
1959	9.84911677472688e-179	0.151963668366235	0.752	0.531	3.4113400860944e-174	0	YIF1A
1960	2.78482015576558e-174	0.15194372366382	0.998	0.98	9.64550309150968e-170	0	RPL35A
1961	1.94245357672351e-217	0.151892911355797	0.661	0.465	6.72788220833954e-213	0	DCTN2
1962	7.31869984809606e-68	0.15178591377321	0.197	0.136	2.53490487938655e-63	0	ZNF780A
1963	1.5473682635944e-182	0.151779915601841	0.967	0.843	5.35946471778557e-178	0	EIF3E
1964	2.70434792400752e-29	0.151223244747565	0.2	0.159	9.36677946959244e-25	0	KIAA1967
1965	1.31497664787715e-146	0.151155194474212	0.369	0.249	4.55455311758729e-142	0	PPIP5K2
1966	2.53685115594251e-163	0.151099218505767	0.331	0.212	8.7866376637225e-159	0	MLH3
1967	7.13975618007454e-86	0.150996380184786	0.258	0.179	2.47292595053062e-81	0	ZNF275
1968	9.96347585131463e-235	0.150911322731279	0.56	0.378	3.45094949586133e-230	0	COMMD3
1969	1.34350897979717e-117	0.150906257122982	0.325	0.224	4.65337770242548e-113	0	TMEM128
1970	8.26966736731469e-76	0.150881132594875	0.238	0.166	2.86428198934312e-71	0	CSTF2T
1971	4.19953359596859e-204	0.150543036989706	0.535	0.367	1.45455045629968e-199	0	SPOP
1972	3.61476382506529e-117	0.150397160094332	0.394	0.282	1.25200959844961e-112	0	DHRS4L2
1973	5.27331188662017e-155	0.15013760957345	0.337	0.221	1.82646430504976e-150	0	DUSP22
1974	2.33557975220277e-198	0.149835863742462	0.699	0.497	8.08951402972952e-194	0	DDRGK1
1975	1.9536805761794e-123	0.149814691218345	0.293	0.195	6.76676804365498e-119	0	HDAC8
1976	1.93071664674257e-211	0.149674110859935	0.625	0.436	6.68723017765758e-207	0	PYGB
1977	9.36461434942886e-60	0.149515767827501	0.153	0.101	3.24352782606818e-55	0	WDFY3
1978	3.07967116627944e-102	0.149366550924642	0.339	0.242	1.06667490515255e-97	0	NHSL1
1979	3.88748879578118e-91	0.149335376134673	0.255	0.174	1.34647061930677e-86	0	AGA
1980	7.86874401247646e-179	0.148919118533566	0.507	0.35	2.72541817616135e-174	0	PPID
1981	2.9143146365335e-79	0.148739319354582	0.24	0.167	1.00940201750974e-74	0	CUTC
1982	1.29034676636783e-80	0.148698381725615	0.595	0.475	4.4692450599916e-76	0	IFI6
1983	2.61003288007832e-82	0.148087726255453	0.247	0.172	9.04010988343926e-78	0	ATP23
1984	1.61212678572498e-212	0.14798571977817	0.573	0.395	5.58376233503704e-208	0	ZFR
1985	7.84847834997479e-86	0.14797885113287	0.207	0.135	2.71839896129727e-81	0	CUEDC1
1986	4.99257114972598e-211	0.147921998712272	0.505	0.341	1.72922694341909e-206	0	CCNDBP1
1987	4.61607895563016e-101	0.14791449237522	0.318	0.222	1.59882510707206e-96	0	PMM2
1988	4.31262369289702e-144	0.147680801469956	0.41	0.283	1.49372034227181e-139	0	POGK
1989	2.55259376569432e-114	0.14754597530094	0.218	0.135	8.84116376685886e-110	0	HCG11
1990	1.77694632994448e-188	0.147438730218935	0.428	0.286	6.15463130839568e-184	0	FAM195B
1991	4.98657095857983e-222	0.147389893667782	0.428	0.273	1.72714871721371e-217	0	CCDC57
1992	4.64145336114851e-71	0.147385167680656	0.202	0.138	1.6076137861674e-66	0	RBAK
1993	6.06844034421651e-217	0.147247461903136	0.66	0.46	2.10186499762283e-212	0	NSMCE1
1994	1.83361677255671e-105	0.147096497676159	0.232	0.149	6.35091505342741e-101	0	DPY19L3
1995	6.2856122160975e-169	0.147094181805794	0.331	0.211	2.17708464716753e-164	0	BPHL
1996	7.14402995231775e-137	0.147075127556172	0.538	0.391	2.47440621428478e-132	0	MANBAL
1997	2.05133669437604e-104	0.14698701173114	0.276	0.187	7.10500977464084e-100	0	TGFBRAP1
1998	9.76944929268595e-111	0.146892093766947	0.315	0.217	3.3837464570147e-106	0	PDSS1
1999	1.90183415959944e-191	0.146727095557854	0.296	0.175	6.58719279518863e-187	0	RP11-138A9.2
[truncated: 105,653 more rows]
